# Supplementary material for: Identification of a DNA-cytosine methyltransferase that impacts global transcription to promote group B streptococcal vaginal colonization
Source: mBio. 2023 Oct 31;14(6):e02306-23. doi: 10.1128/mbio.02306-23 (PMC10746215; doi:10.1128/mbio.02306-23)
Supplement: Table S1 — RNA-Seq full data set. [file mbio.02306-23-s0007.xlsx]

## Sheet: EXP Phase
Locus Tag	Name	Differential Expression Log2 Ratio	Fold Change	Differential Expression p-value
ID870_00285	lacA CDS	2.04141	4.11648	7.67276e-44
ID870_00265	PTS sugar transporter subunit IIA CDS	2.02844	4.07963	1.9076e-60
ID870_00270	PTS sugar transporter subunit IIB CDS	1.8204	3.5318	4.72834e-33
ID870_00290	lacB CDS	1.775	3.42237	1.46017e-17
ID870_06275	DUF2815 family protein CDS	1.59898	3.02929	4.98358e-11
ID870_00275	PTS galactitol transporter subunit IIC CDS	1.30035	2.46289	4.11989e-16
ID870_06285	DNA polymerase CDS	1.2672	2.40694	9.3956e-12
ID870_07110	YSIRK signal domain/LPXTG anchor domain surface protein CDS	1.20985	2.31313	9.42796e-44
ID870_05315	glycerate kinase CDS	1.12128	2.1754	9.00334e-05
ID870_06280	hypothetical protein CDS	1.11702	2.16899	0.000442055
ID870_06270	DUF2800 domain-containing protein CDS	1.10223	2.14686	1.89577e-05
ID870_05310	GntP family permease CDS	1.05246	2.07407	0.000299653
ID870_10475	rhodanese-like domain-containing protein CDS	1.05093	2.07187	2.72552e-05
ID870_05335	PRD domain-containing protein CDS	1.04224	2.05943	2.90007e-21
ID870_05330	PTS beta-glucoside transporter subunit IIBCA CDS	0.981657	1.97473	8.88412e-16
ID870_09775	GNAT family N-acetyltransferase CDS	0.970087	1.95896	1.60194e-10
ID870_01125	pflB CDS	0.963452	1.94997	0.000364868
ID870_06290	hypothetical protein CDS	0.952964	1.93585	0.00422548
ID870_06265	hypothetical protein CDS	0.935826	1.91298	0.00355121
ID870_02480	transporter substrate-binding domain-containing protein CDS	0.930584	1.90605	5.01818e-12
ID870_00295	tagatose-6-phosphate kinase CDS	0.928068	1.90273	6.23751e-07
ID870_10470	cfb CDS	0.916987	1.88817	0.00014841
ID870_08850	rbsK CDS	0.892714	1.85667	5.63431e-09
ID870_04705	glmS CDS	0.866125	1.82276	3.79919e-30
ID870_08845	LacI family DNA-binding transcriptional regulator CDS	0.840657	1.79087	0.00364935
ID870_00280	exo-alpha-sialidase CDS	0.831489	1.77952	0.00150237
ID870_05325	glycoside hydrolase family 1 protein CDS	0.825197	1.77178	5.42283e-09
ID870_06010	VWA domain-containing protein CDS	0.820589	1.76613	5.98126e-10
ID870_09780	arcA CDS	0.820223	1.76568	3.42067e-05
ID870_09270	adhP CDS	0.816557	1.7612	3.22008e-06
ID870_06030	SpaH/EbpB family LPXTG-anchored major pilin CDS	0.806284	1.7487	0.000321869
ID870_01120	pyridoxamine 5'-phosphate oxidase family protein CDS	0.800274	1.74143	0.000220737
ID870_06025	LPXTG cell wall anchor domain-containing protein CDS	0.794481	1.73445	0.000179663
ID870_09770	argF CDS	0.791566	1.73095	0.00405655
ID870_05565	U32 family peptidase CDS	0.784198	1.72213	0.00119492
ID870_06020	srtC1 CDS	0.7804	1.71761	5.89785e-05
ID870_00260	DeoR/GlpR transcriptional regulator CDS	0.770254	1.70557	5.16349e-13
ID870_06015	srtC2 CDS	0.744678	1.6756	2.94583e-05
ID870_06005	class C sortase CDS	0.734421	1.66373	1.22106e-11
ID870_07535	PTS mannose/fructose/sorbose transporter family subunit IID CDS	0.725963	1.654	0.000723613
ID870_05560	YdbC family protein CDS	0.72192	1.64938	4.32371e-06
ID870_01355	universal stress protein CDS	0.719376	1.64647	1.06842e-08
ID870_03975	NAD(P)H-dependent oxidoreductase CDS	0.709176	1.63487	0.0159856
ID870_08445	BglG family transcription antiterminator CDS	0.69656	1.62064	0.000196178
ID870_05305	serine hydrolase CDS	0.691091	1.6145	0.000408525
ID870_04305	carbon starvation protein A CDS	0.687749	1.61077	9.27019e-06
ID870_07530	PTS mannose/fructose/sorbose transporter subunitIIC CDS	0.682685	1.60512	0.00425612
ID870_03755	hypothetical protein CDS	0.677684	1.59957	2.62295e-13
ID870_07525	manX CDS	0.669849	1.59091	0.00543474
ID870_03970	NAD(P)H-dependent oxidoreductase CDS	0.637923	1.55609	0.0123987
ID870_05570	U32 family peptidase CDS	0.636299	1.55434	0.0338883
ID870_03980	FAD:protein FMN transferase CDS	0.635657	1.55365	0.0311263
ID870_09760	arcC CDS	0.626393	1.5437	0.0174281
ID870_06440	DNA/RNA non-specific endonuclease CDS	0.626091	1.54338	0.0109604
ID870_01540	zinc-dependent alcohol dehydrogenase family protein CDS	0.625979	1.54326	1.108e-09
ID870_04660	BMP family protein CDS	0.615149	1.53172	0.0108692
ID870_03635	hypothetical protein CDS	0.602024	1.51784	1.01915e-07
ID870_06155	HK97 gp10 family phage protein CDS	0.598866	1.51453	0.0578315
ID870_03685	pcrA CDS	0.595401	1.51089	0.000100936
ID870_06210	DUF4314 domain-containing protein CDS	0.589129	1.50434	0.0349174
ID870_01515	amino acid ABC transporter substrate-binding protein CDS	0.585516	1.50058	3.60774e-08
ID870_00610	PTS sugar transporter subunit IIA CDS	0.581568	1.49647	0.0414656
ID870_09135	rpmJ CDS	0.580654	1.49553	4.93522e-08
ID870_04845	YbgA family protein CDS	0.567437	1.48189	0.00214864
ID870_00065	hypothetical protein CDS	0.560819	1.47511	0.00726469
ID870_07540	DUF956 family protein CDS	0.559823	1.47409	1.11491e-05
ID870_06655	(S)-acetoin forming diacetyl reductase CDS	0.559165	1.47342	1.08895e-06
ID870_00605	PTS sugar transporter subunit IIB CDS	0.558454	1.47269	0.0233272
ID870_04240	DUF4176 domain-containing protein CDS	0.5489	1.46297	0.000403101
ID870_07680	cysK CDS	0.539492	1.45346	0.000105315
ID870_06235	methionine adenosyltransferase CDS	0.527194	1.44112	0.0222165
ID870_07740	response regulator transcription factor CDS	0.519496	1.43345	1.9333e-05
ID870_06175	Clp protease ClpP CDS	0.519189	1.43315	0.0435302
ID870_01075	hypothetical protein CDS	0.517928	1.4319	0.000269306
ID870_07660	raiA CDS	0.517896	1.43187	3.12688e-06
ID870_06070	ClbS/DfsB family four-helix bundle protein CDS	0.512407	1.42643	0.000536239
ID870_03845	ABC transporter substrate-binding protein CDS	0.511767	1.4258	8.7143e-07
ID870_01115	serine hydrolase CDS	0.51097	1.42501	0.00127361
ID870_06165	phage gp6-like head-tail connector protein CDS	0.496081	1.41038	0.130387
ID870_01110	CppA family protein CDS	0.495088	1.40941	0.00245176
ID870_03490	tyrosine-protein phosphatase CpsB CDS	0.492964	1.40733	0.00354773
ID870_03815	folB CDS	0.491356	1.40577	2.48209e-08
ID870_09765	arcD CDS	0.48334	1.39798	0.068711
ID870_06860	cell division protein SepF CDS	0.48233	1.397	6.37273e-06
ID870_02540	prealbumin-like fold domain-containing protein CDS	0.479428	1.39419	6.94182e-09
ID870_02890	2-dehydropantoate 2-reductase CDS	0.466751	1.38199	0.0275498
ID870_03060	hydroxymethylglutaryl-CoA reductase, degradative CDS	0.466211	1.38148	0.000676257
ID870_04210	hypothetical protein CDS	0.464438	1.37978	0.000204649
ID870_05450	recR CDS	0.462329	1.37776	6.30512e-08
ID870_06415	ClbS/DfsB family four-helix bundle protein CDS	0.459447	1.37501	0.000303405
ID870_02880	NAD(P)/FAD-dependent oxidoreductase CDS	0.456686	1.37239	0.00451085
ID870_03825	murB CDS	0.45355	1.36941	0.0023591
ID870_00855	glnA CDS	0.453146	1.36902	7.86305e-06
ID870_02580	glycosyltransferase CDS	0.449451	1.36552	0.000206859
ID870_01840	yabA CDS	0.446689	1.36291	0.00334696
ID870_04665	cytidine deaminase CDS	0.445406	1.3617	0.0340438
ID870_02595	pilA CDS	0.443575	1.35997	3.57055e-07
ID870_02585	glycosyltransferase family 4 protein CDS	0.440769	1.35733	0.000273188
ID870_06880	FtsQ-type POTRA domain-containing protein CDS	0.43827	1.35498	0.000919406
ID870_04800	csn2 CDS	0.437907	1.35464	6.91704e-05
ID870_03495	capsular polysaccharide biosynthesis protein CpsC CDS	0.437846	1.35458	0.0029948
ID870_10455	DUF1003 domain-containing protein CDS	0.437689	1.35443	0.0259879
ID870_00220	kinase CDS	0.436718	1.35352	0.00513647
ID870_05455	penicillin-binding protein 2 CDS	0.434994	1.35191	2.44082e-05
ID870_03830	ABC transporter ATP-binding protein CDS	0.433002	1.35004	0.00283113
ID870_02790	ribosomal-processing cysteine protease Prp CDS	0.432388	1.34946	0.000903442
ID870_07630	aspartate kinase CDS	0.432281	1.34937	0.0149604
ID870_03835	ABC transporter permease CDS	0.429945	1.34718	0.00125126
ID870_06230	HNH endonuclease CDS	0.429355	1.34663	0.0655297
ID870_04215	hypothetical protein CDS	0.425824	1.34334	0.00137112
ID870_10510	ABC transporter ATP-binding protein CDS	0.424946	1.34252	0.00466171
ID870_03590	parE CDS	0.4228	1.34053	0.00199346
ID870_09130	rpsM CDS	0.421563	1.33938	7.00669e-06
ID870_01505	YebC/PmpR family DNA-binding transcriptional regulator CDS	0.420398	1.3383	0.0501201
ID870_04575	hypothetical protein CDS	0.419384	1.33736	0.062479
ID870_04720	pfkA CDS	0.418803	1.33682	0.0508004
ID870_09140	infA CDS	0.41358	1.33199	6.90308e-06
ID870_05070	UDP-N-acetylglucosamine 1-carboxyvinyltransferase CDS	0.412925	1.33138	0.00852707
ID870_02795	rpmA CDS	0.412464	1.33096	0.000849489
ID870_00500	ahpF CDS	0.411515	1.33008	0.00466795
ID870_04220	hypothetical protein CDS	0.411507	1.33007	0.00288029
ID870_10415	hypothetical protein CDS	0.411002	1.32961	0.000243022
ID870_08770	amino acid ABC transporter ATP-binding protein CDS	0.410504	1.32915	0.00027477
ID870_02885	PTS transporter subunit IIC CDS	0.409964	1.32865	0.0432477
ID870_02410	hypothetical protein CDS	0.40935	1.32809	0.00193064
ID870_05605	SprT family protein CDS	0.407765	1.32663	0.00362021
ID870_06075	aphA CDS	0.407578	1.32646	0.00406798
ID870_02910	pfkB CDS	0.407444	1.32633	0.0947072
ID870_06865	YggS family pyridoxal phosphate-dependent enzyme CDS	0.406124	1.32512	0.000244935
ID870_03125	rplL CDS	0.405172	1.32425	0.000332371
ID870_03250	epoxyqueuosine reductase QueH CDS	0.404069	1.32323	0.00753669
ID870_04185	essA CDS	0.402793	1.32207	0.00704614
ID870_09455	CHAP domain-containing protein CDS	0.402652	1.32194	0.0894603
ID870_02980	bifunctional metallophosphatase/5'-nucleotidase CDS	0.402403	1.32171	0.00553648
ID870_10365	hypothetical protein CDS	0.402246	1.32156	0.0796268
ID870_04560	hypothetical protein CDS	0.401605	1.32098	0.112253
ID870_04685	amino acid ABC transporter substrate-binding protein CDS	0.400821	1.32026	0.000705329
ID870_05525	lysS CDS	0.400554	1.32002	0.0526917
ID870_03260	glycerophosphodiester phosphodiesterase CDS	0.399906	1.31942	0.051686
ID870_04975	F0F1 ATP synthase subunit gamma CDS	0.399185	1.31876	0.0311966
ID870_02670	ABC transporter substrate-binding protein CDS	0.395	1.31494	0.00388272
ID870_04840	hypothetical protein CDS	0.394334	1.31434	0.00669136
ID870_02875	trmD CDS	0.393081	1.31319	0.0190227
ID870_06465	ezrA CDS	0.392711	1.31286	0.00374499
ID870_02340	accessory Sec-dependent serine-rich glycoproteinadhesin CDS	0.390387	1.31075	3.44504e-05
ID870_04450	M1 family metallopeptidase CDS	0.39003	1.31042	0.00207429
ID870_07745	sensor histidine kinase CDS	0.38834	1.30889	0.00186965
ID870_04990	atpF CDS	0.387781	1.30838	0.0356601
ID870_03540	glycosyltransferase family 2 protein CDS	0.386816	1.3075	4.2471e-06
ID870_05420	peptide chain release factor 3 CDS	0.384823	1.3057	0.0293149
ID870_00075	GNAT family N-acetyltransferase CDS	0.383989	1.30494	0.00568591
ID870_04770	msrB CDS	0.383918	1.30488	0.0153194
ID870_03840	ABC transporter permease CDS	0.383431	1.30444	0.00431869
ID870_03905	CYTH domain-containing protein CDS	0.381931	1.30308	0.0148286
ID870_02570	DUF2142 domain-containing protein CDS	0.381157	1.30239	0.000648085
ID870_04190	EsaB/YukD family protein CDS	0.379464	1.30086	0.0189777
ID870_02560	glycosyltransferase family 2 protein CDS	0.378715	1.30018	0.00140606
ID870_03850	ClC family H(+)/Cl(-) exchange transporter CDS	0.378214	1.29973	0.0652575
ID870_02720	rpmI CDS	0.377095	1.29872	0.0205685
ID870_10180	YitT family protein CDS	0.376222	1.29794	0.0159236
ID870_04725	DNA polymerase III subunit alpha CDS	0.375855	1.29761	0.0147792
ID870_09670	aminoacyl-tRNA hydrolase CDS	0.375734	1.2975	0.00314342
ID870_03485	LCP family protein CDS	0.373998	1.29594	0.0196617
ID870_06150	hypothetical protein CDS	0.373979	1.29592	0.245301
ID870_02510	metal-sulfur cluster assembly factor CDS	0.373655	1.29563	0.00238068
ID870_03965	formate/nitrite transporter family protein CDS	0.373613	1.29559	0.0432703
ID870_10270	nrdD CDS	0.373611	1.29559	0.21567
ID870_07030	Gfo/Idh/MocA family oxidoreductase CDS	0.372745	1.29481	0.103867
ID870_02850	KH domain-containing protein CDS	0.371017	1.29326	0.00608729
ID870_01080	Xaa-Pro dipeptidyl-peptidase CDS	0.369561	1.29196	0.00214103
ID870_03505	sugar transferase CDS	0.369558	1.29196	0.000110756
ID870_04815	cas9 CDS	0.369208	1.29164	0.0076071
ID870_05610	RNA-binding transcriptional accessory protein CDS	0.369074	1.29152	0.0243803
ID870_08935	ECF transporter S component CDS	0.369066	1.29152	3.35558e-08
ID870_03895	cysteine desulfurase CDS	0.368819	1.2913	0.00508504
ID870_00560	hypothetical protein CDS	0.368613	1.29111	0.0299459
ID870_00225	M42 family metallopeptidase CDS	0.368439	1.29095	0.0505207
ID870_09275	adhE CDS	0.368014	1.29058	0.214501
ID870_05085	thiD CDS	0.367458	1.29008	0.0454431
ID870_02415	8-oxo-dGTP diphosphatase CDS	0.363133	1.28622	6.71892e-05
ID870_01100	aquaporin family protein CDS	0.362347	1.28552	1.38442e-05
ID870_00070	NUDIX domain-containing protein CDS	0.362029	1.28523	0.0612482
ID870_07200	glycosyltransferase family 2 protein CDS	0.35981	1.28326	0.131
ID870_04995	atpB CDS	0.35749	1.28119	0.0433313
ID870_06180	phage portal protein CDS	0.357019	1.28078	0.0392255
ID870_07895	amino acid ABC transporter substrate-binding protein CDS	0.353972	1.27807	0.00935667
ID870_04715	pyk CDS	0.35359	1.27774	0.0622986
ID870_08565	acetate kinase CDS	0.353327	1.2775	0.0476684
ID870_03545	glycosyltransferase family 52 protein CDS	0.353251	1.27744	4.52399e-05
ID870_02730	LTA synthase family protein CDS	0.353154	1.27735	0.00106705
ID870_04850	phosphoglucosamine mutase CDS	0.353117	1.27732	0.0180185
ID870_06885	UDP-N-acetylglucosamine--N-acetylmuramyl- (pentapeptide) pyrophosphoryl-undecaprenol N-acetylglucosamine transferase CDS	0.352774	1.27701	0.0055428
ID870_04225	DUF4176 domain-containing protein CDS	0.352682	1.27693	0.0909025
ID870_04870	type 1 glutamine amidotransferase CDS	0.352642	1.2769	3.93956e-05
ID870_04805	cas2 CDS	0.352625	1.27688	0.00226468
ID870_04915	addA CDS	0.352568	1.27683	0.0106917
ID870_02575	oligosaccharide flippase family protein CDS	0.351553	1.27593	0.00223566
ID870_01200	30S ribosomal protein S18 CDS	0.349998	1.27456	6.87082e-05
ID870_02565	glycosyltransferase CDS	0.348321	1.27308	0.0013787
ID870_03810	folP CDS	0.347688	1.27252	0.00013359
ID870_02600	pilB CDS	0.347543	1.27239	2.06551e-05
ID870_03530	glycosyltransferase family 2 protein CDS	0.347317	1.27219	0.0065947
ID870_03010	HAMP domain-containing histidine kinase CDS	0.347066	1.27197	7.49169e-05
ID870_03890	DUF1831 domain-containing protein CDS	0.346736	1.27168	0.00183453
ID870_03270	pepV CDS	0.34648	1.27145	0.0312588
ID870_04200	essC CDS	0.346162	1.27117	0.0292519
ID870_04970	atpD CDS	0.345956	1.27099	0.0620418
ID870_02025	peptidylprolyl isomerase CDS	0.345047	1.27019	0.0409378
ID870_09910	rpsD CDS	0.344982	1.27013	0.0290066
ID870_04355	topA CDS	0.344867	1.27003	0.000144119
ID870_01465	MerR family transcriptional regulator CDS	0.343818	1.26911	0.00130293
ID870_04635	L-lactate dehydrogenase CDS	0.343182	1.26855	0.223755
ID870_02210	dephospho-CoA kinase CDS	0.342941	1.26834	0.0306556
ID870_00555	toxic anion resistance protein CDS	0.342323	1.2678	0.0456804
ID870_00680	phosphoketolase family protein CDS	0.34216	1.26765	0.0538429
ID870_05245	prsA CDS	0.340913	1.26656	0.0205727
ID870_06810	amino acid ABC transporter ATP-binding protein CDS	0.340857	1.26651	0.00512084
ID870_06635	ECF transporter S component CDS	0.340417	1.26612	0.0546916
ID870_00850	MerR family transcriptional regulator CDS	0.340163	1.2659	4.31489e-05
ID870_03175	site-specific integrase CDS	0.339842	1.26562	0.0202277
ID870_05380	1-acyl-sn-glycerol-3-phosphate acyltransferase CDS	0.337925	1.26394	0.00048626
ID870_07815	ribonuclease Y CDS	0.337689	1.26373	0.0311775
ID870_03120	50S ribosomal protein L10 CDS	0.336302	1.26252	0.00763516
ID870_06855	YggT family protein CDS	0.332662	1.25934	0.00253892
ID870_10175	aspS CDS	0.331831	1.25861	0.0663176
ID870_04760	DUF2974 domain-containing protein CDS	0.330172	1.25716	0.00545924
ID870_02405	gtfB CDS	0.329377	1.25647	1.14324e-06
ID870_03820	folK CDS	0.329067	1.2562	0.00205257
ID870_03030	type 2 isopentenyl-diphosphate Delta-isomerase CDS	0.327791	1.25509	1.59901e-06
ID870_07275	protein jag CDS	0.327606	1.25493	0.0261462
ID870_02545	LicD family protein CDS	0.327129	1.25451	0.000131346
ID870_09205	rpsQ CDS	0.326993	1.2544	0.000161802
ID870_09230	rpsS CDS	0.326927	1.25434	0.00159383
ID870_07960	helix-turn-helix domain-containing protein CDS	0.322427	1.25043	0.00702561
ID870_01425	yhbY CDS	0.32219	1.25023	0.000120224
ID870_01860	acetyltransferase CDS	0.322098	1.25015	0.00216818
ID870_07430	YlxR family protein CDS	0.321273	1.24943	1.90397e-07
ID870_01855	serC CDS	0.320531	1.24879	0.0108295
ID870_08940	bifunctional hydroxymethylpyrimidine kinase/phosphomethylpyrimidine kinase CDS	0.318727	1.24723	4.65326e-05
ID870_09450	ribose-phosphate diphosphokinase CDS	0.318167	1.24675	0.134261
ID870_07965	NAD(P)/FAD-dependent oxidoreductase CDS	0.316886	1.24564	0.00363858
ID870_03500	tyrosine-protein kinase CDS	0.31615	1.245	0.0310152
ID870_07130	aldo/keto reductase CDS	0.315946	1.24483	0.000464076
ID870_09210	50S ribosomal protein L29 CDS	0.31538	1.24434	6.04415e-05
ID870_01835	DNA polymerase III subunit delta' CDS	0.314944	1.24396	0.0876533
ID870_00695	YjiH family protein CDS	0.314248	1.24336	0.0398055
ID870_03535	glycosyltransferase family 2 protein CDS	0.313892	1.24306	0.00227509
ID870_07990	DUF896 family protein CDS	0.313806	1.24298	0.0505484
ID870_02505	rpoD CDS	0.313047	1.24233	0.0031197
ID870_03370	rfbB CDS	0.312551	1.2419	0.0356791
ID870_03360	rfbA CDS	0.311939	1.24137	0.0625124
ID870_05075	thiamine phosphate synthase CDS	0.309269	1.23908	0.136965
ID870_03135	hypothetical protein CDS	0.309134	1.23896	0.00958787
ID870_02775	thiI CDS	0.308742	1.23863	0.0162263
ID870_04260	DUF4176 domain-containing protein CDS	0.308385	1.23832	0.0811288
ID870_10165	rpmF CDS	0.306649	1.23683	0.00374965
ID870_06000	prealbumin-like fold domain-containing protein CDS	0.306301	1.23653	0.15083
ID870_07050	GNAT family N-acetyltransferase CDS	0.304146	1.23469	0.0772278
ID870_00700	rpmH CDS	0.304078	1.23463	0.0270766
ID870_04690	amino acid ABC transporter ATP-binding protein CDS	0.303742	1.23434	0.0131692
ID870_07345	tgt CDS	0.302487	1.23327	0.154467
ID870_10505	PLDc N-terminal domain-containing protein CDS	0.301954	1.23281	0.289888
ID870_06875	ftsA CDS	0.301949	1.23281	0.0523998
ID870_06260	hypothetical protein CDS	0.30071	1.23175	0.134784
ID870_04205	TIGR04197 family type VII secretion effector CDS	0.300528	1.23159	0.018018
ID870_08635	DNA/RNA non-specific endonuclease CDS	0.298658	1.23	0.0208511
ID870_10205	mutS CDS	0.297334	1.22887	0.000633574
ID870_09675	ychF CDS	0.296884	1.22849	0.0405248
ID870_03785	homoserine dehydrogenase CDS	0.295019	1.2269	0.0546565
ID870_01760	TrkH family potassium uptake protein CDS	0.294977	1.22687	0.00723766
ID870_08980	D-alanyl-D-alanine carboxypeptidase family protein CDS	0.294545	1.2265	0.034593
ID870_05650	smc CDS	0.293258	1.2254	0.00142397
ID870_03300	miaA CDS	0.29297	1.22516	0.00388201
ID870_00635	LacI family DNA-binding transcriptional regulator CDS	0.292936	1.22513	0.158709
ID870_01405	gatB CDS	0.291803	1.22417	0.0200946
ID870_01510	gamma-glutamyl-gamma-aminobutyrate hydrolase family protein CDS	0.290858	1.22337	0.0310374
ID870_04985	F0F1 ATP synthase subunit delta CDS	0.290408	1.22299	0.108832
ID870_02550	2-C-methyl-D-erythritol 4-phosphate cytidylyltransferase CDS	0.290292	1.22289	0.00105469
ID870_09650	hypothetical protein CDS	0.290261	1.22286	0.0779949
ID870_03955	xanthine phosphoribosyltransferase CDS	0.29014	1.22276	0.0396413
ID870_02715	infC CDS	0.289674	1.22236	0.0359116
ID870_07450	trmB CDS	0.289311	1.22206	0.038516
ID870_04540	GntR family transcriptional regulator CDS	0.289191	1.22195	0.0284108
ID870_01210	DUF1129 family protein CDS	0.288817	1.22164	0.0216831
ID870_01195	single-stranded DNA-binding protein CDS	0.288659	1.2215	0.00514632
ID870_04810	cas1 CDS	0.287852	1.22082	0.0206237
ID870_03805	folE CDS	0.286638	1.21979	2.8645e-05
ID870_07145	hypothetical protein CDS	0.286228	1.21945	0.174938
ID870_07490	LCP family protein CDS	0.285956	1.21922	0.00212124
ID870_06160	head-tail adaptor protein CDS	0.285735	1.21903	0.362617
ID870_00390	MarR family transcriptional regulator CDS	0.285617	1.21893	0.0173434
ID870_06830	NUDIX hydrolase CDS	0.285049	1.21845	0.249279
ID870_08810	fructose-bisphosphate aldolase CDS	0.282964	1.21669	0.282957
ID870_09645	serine hydrolase CDS	0.282411	1.21623	0.131259
ID870_03170	DUF3173 family protein CDS	0.28197	1.21585	0.112581
ID870_09160	rpmD CDS	0.281437	1.2154	0.00444159
ID870_09120	DNA-directed RNA polymerase subunit alpha CDS	0.281381	1.21536	0.000228237
ID870_04980	F0F1 ATP synthase subunit alpha CDS	0.280913	1.21496	0.16764
ID870_04965	F0F1 ATP synthase subunit epsilon CDS	0.280288	1.21444	0.123521
ID870_01440	cysteine hydrolase CDS	0.280235	1.21439	0.000424705
ID870_03230	Ltp family lipoprotein CDS	0.280153	1.21432	0.109358
ID870_09395	GNAT family N-acetyltransferase CDS	0.280079	1.21426	0.0717758
ID870_01845	rsmI CDS	0.279112	1.21345	0.00647904
ID870_09225	rplV CDS	0.278375	1.21283	0.00200929
ID870_03365	dTDP-4-dehydrorhamnose 3,5-epimerase family protein CDS	0.278071	1.21257	0.118621
ID870_02555	NAD-dependent epimerase/dehydratase family protein CDS	0.27696	1.21164	0.00434508
ID870_08250	DEAD/DEAH box helicase family protein CDS	0.276834	1.21153	0.000159841
ID870_10420	HAMP domain-containing histidine kinase CDS	0.276733	1.21145	0.0153376
ID870_08920	trigger factor CDS	0.27669	1.21141	0.213804
ID870_09115	rplQ CDS	0.275747	1.21062	0.000265248
ID870_02320	ABC transporter permease subunit CDS	0.274919	1.20993	2.78112e-05
ID870_04100	hypothetical protein CDS	0.274697	1.20974	0.00186325
ID870_04410	inositol monophosphatase family protein CDS	0.274061	1.20921	0.0590525
ID870_03960	purine permease CDS	0.273487	1.20873	0.0385919
ID870_03595	parC CDS	0.272598	1.20798	0.0210074
ID870_02380	asp1 CDS	0.272172	1.20762	0.00222697
ID870_07675	YigZ family protein CDS	0.272167	1.20762	0.0701889
ID870_09265	threonine synthase CDS	0.272095	1.20756	0.0453726
ID870_08930	TIGR01440 family protein CDS	0.271233	1.20684	0.00039762
ID870_06990	PDZ domain-containing protein CDS	0.27102	1.20666	0.0215388
ID870_02205	mutM CDS	0.270855	1.20652	0.0245168
ID870_02370	SP 1767 family glycosyltransferase CDS	0.270805	1.20648	0.00531571
ID870_08020	hypothetical protein CDS	0.269732	1.20558	0.106007
ID870_02635	methyltransferase domain-containing protein CDS	0.269283	1.20521	0.0627404
ID870_08000	NAD(P)H-dependent oxidoreductase CDS	0.269069	1.20503	0.126094
ID870_00615	3-keto-L-gulonate-6-phosphate decarboxylase UlaD CDS	0.269042	1.20501	0.301983
ID870_05080	thiM CDS	0.269008	1.20498	0.179141
ID870_03005	response regulator transcription factor CDS	0.268522	1.20457	0.0394922
ID870_00375	proline--tRNA ligase CDS	0.267788	1.20396	0.00617153
ID870_00510	rpsB CDS	0.266356	1.20277	0.0355393
ID870_04245	hypothetical protein CDS	0.266242	1.20267	0.125483
ID870_07885	amino acid ABC transporter ATP-binding protein CDS	0.265206	1.20181	0.074799
ID870_05020	glgB CDS	0.263864	1.20069	0.0156151
ID870_03525	glycosyl transferase CDS	0.262593	1.19963	0.00283528
ID870_09250	rplC CDS	0.262092	1.19922	0.00959424
ID870_06870	ftsZ CDS	0.261486	1.19871	0.0422057
ID870_06425	LCP family protein CDS	0.260864	1.1982	0.0013202
ID870_08070	GNAT family N-acetyltransferase CDS	0.260426	1.19783	0.0464844
ID870_04570	helix-turn-helix domain-containing protein CDS	0.260119	1.19758	0.298758
ID870_10070	GHKL domain-containing protein CDS	0.259233	1.19684	0.100944
ID870_04325	sugar O-acetyltransferase CDS	0.25906	1.1967	0.148895
ID870_04910	magnesium transporter CorA family protein CDS	0.258698	1.1964	0.0573191
ID870_06905	rhodanese-like domain-containing protein CDS	0.258426	1.19617	0.205294
ID870_02315	amino acid ABC transporter ATP-binding protein CDS	0.258102	1.1959	0.00878802
ID870_09175	rplF CDS	0.257583	1.19547	0.000174331
ID870_05100	ATP-binding cassette domain-containing protein CDS	0.256715	1.19476	0.133833
ID870_07550	serS CDS	0.256631	1.19469	0.104007
ID870_01190	30S ribosomal protein S6 CDS	0.256522	1.1946	0.00715905
ID870_01850	copper homeostasis protein CutC CDS	0.256346	1.19445	0.0172505
ID870_02785	rplU CDS	0.256224	1.19435	0.0504397
ID870_05030	diacylglycerol kinase family lipid kinase CDS	0.254835	1.1932	0.00360359
ID870_02700	ferredoxin CDS	0.254616	1.19302	0.00249317
ID870_08945	truA CDS	0.254393	1.19283	0.00411749
ID870_07980	glpK CDS	0.254342	1.19279	0.00587209
ID870_05090	tenA CDS	0.254236	1.1927	0.186799
ID870_00370	rseP CDS	0.25293	1.19163	0.00386883
ID870_00235	bifunctional 2',3'-cyclic-nucleotide 2'-phosphodiesterase/3'-nucleotidase CDS	0.252528	1.19129	0.0928601
ID870_08075	GNAT family N-acetyltransferase CDS	0.252178	1.191	0.00602934
ID870_01280	LacI family DNA-binding transcriptional regulator CDS	0.252025	1.19088	0.130762
ID870_02530	glycosyltransferase family 2 protein CDS	0.251561	1.19049	9.20264e-05
ID870_05155	udk CDS	0.251029	1.19006	0.169674
ID870_04230	hypothetical protein CDS	0.250984	1.19002	0.0836082
ID870_06480	rod shape-determining protein RodA CDS	0.250471	1.1896	0.152115
ID870_01655	greA CDS	0.24991	1.18913	0.00274312
ID870_10425	response regulator transcription factor CDS	0.249452	1.18876	0.0727903
ID870_03900	ribose-phosphate diphosphokinase CDS	0.248839	1.18825	0.0790375
ID870_05160	DEAD/DEAH box helicase CDS	0.248763	1.18819	0.0973949
ID870_06170	phage major capsid protein CDS	0.248312	1.18782	0.310148
ID870_04545	guaA CDS	0.247325	1.187	0.107095
ID870_06710	HD domain-containing protein CDS	0.246625	1.18643	0.130107
ID870_04865	Mur ligase family protein CDS	0.246225	1.1861	0.0485917
ID870_06445	eno CDS	0.246036	1.18594	0.210179
ID870_02065	rplA CDS	0.244822	1.18495	0.0886904
ID870_02395	secA2 CDS	0.244431	1.18463	0.000711048
ID870_08765	ABC transporter substrate-binding protein/permease CDS	0.244386	1.18459	0.0636209
ID870_05740	aminopeptidase P family protein CDS	0.244143	1.18439	0.162689
ID870_06730	aminoacyltransferase CDS	0.243951	1.18423	0.0446812
ID870_00515	elongation factor Ts CDS	0.243448	1.18382	0.0232639
ID870_08385	Mini-ribonuclease 3 CDS	0.243274	1.18368	0.0117483
ID870_00565	gshAB CDS	0.242383	1.18294	0.0369071
ID870_07425	YlxQ-related RNA-binding protein CDS	0.241786	1.18246	0.000600779
ID870_06765	recN CDS	0.241621	1.18232	0.00852372
ID870_00085	MepB family protein CDS	0.24124	1.18201	0.0216311
ID870_07890	amino acid ABC transporter permease CDS	0.239566	1.18064	0.099427
ID870_09180	rpsH CDS	0.239015	1.18019	0.00162267
ID870_09240	50S ribosomal protein L23 CDS	0.238313	1.17961	0.0159387
ID870_07910	penicillin-binding protein CDS	0.23823	1.17954	0.0042865
ID870_10515	ABC transporter permease CDS	0.237288	1.17878	0.17575
ID870_01410	EamA family transporter CDS	0.236837	1.17841	0.00216795
ID870_08045	TetR/AcrR family transcriptional regulator CDS	0.236607	1.17822	0.0802169
ID870_02185	hypothetical protein CDS	0.236396	1.17805	0.40159
ID870_07780	DNA-directed RNA polymerase subunit omega CDS	0.235114	1.177	0.143032
ID870_00585	adenylosuccinate synthase CDS	0.234954	1.17687	0.0287172
ID870_07820	S-ribosylhomocysteine lyase CDS	0.234547	1.17654	0.192081
ID870_02490	30S ribosomal protein S21 CDS	0.234361	1.17639	0.0875898
ID870_06850	RNA-binding protein CDS	0.234174	1.17623	0.00160394
ID870_02650	manganese-dependent inorganic pyrophosphatase CDS	0.233159	1.17541	0.163339
ID870_02685	polysaccharide biosynthesis protein CDS	0.232355	1.17475	0.0728266
ID870_06895	DUF3165 family protein CDS	0.232159	1.17459	0.00740181
ID870_06770	ArgR family transcriptional regulator CDS	0.231926	1.1744	0.00130605
ID870_06845	DivIVA domain-containing protein CDS	0.231337	1.17392	0.0019435
ID870_09245	rplD CDS	0.231262	1.17386	0.0211619
ID870_01905	metG CDS	0.230725	1.17342	0.128877
ID870_04855	YbbR-like domain-containing protein CDS	0.230561	1.17329	0.00893091
ID870_05025	pulA CDS	0.230073	1.17289	0.0115639
ID870_02400	gtfA CDS	0.229915	1.17277	0.00415439
ID870_04670	class I SAM-dependent methyltransferase CDS	0.229847	1.17271	0.201996
ID870_06910	ROK family glucokinase CDS	0.229159	1.17215	0.245972
ID870_04310	L,D-transpeptidase CDS	0.229132	1.17213	0.0149251
ID870_07995	glycine--tRNA ligase subunit beta CDS	0.228735	1.17181	0.171296
ID870_05235	alaS CDS	0.228494	1.17161	0.0610549
ID870_10080	arcC CDS	0.2282	1.17137	0.256041
ID870_05715	thrS CDS	0.228174	1.17135	0.103328
ID870_04920	rexB CDS	0.227985	1.1712	0.0541338
ID870_02365	glycosyltransferase family 2 protein CDS	0.22773	1.17099	0.011751
ID870_03025	phosphomevalonate kinase CDS	0.227537	1.17083	0.0327215
ID870_04020	lysozyme family protein CDS	0.227411	1.17073	0.00108593
ID870_00140	PTS transporter subunit EIIC CDS	0.22663	1.1701	0.211822
ID870_02500	dnaG CDS	0.226467	1.16997	0.0443436
ID870_04655	ABC transporter ATP-binding protein CDS	0.226102	1.16967	0.113372
ID870_05530	6,7-dimethyl-8-ribityllumazine synthase CDS	0.225678	1.16933	0.380637
ID870_06405	excisionase CDS	0.225627	1.16929	0.2095
ID870_06795	NAD(P)H-hydrate dehydratase CDS	0.225313	1.16903	0.018184
ID870_06760	DegV family protein CDS	0.223441	1.16751	0.0516601
ID870_07355	HAMP domain-containing histidine kinase CDS	0.222732	1.16694	0.126392
ID870_06720	aminoacyltransferase CDS	0.222698	1.16691	0.0273699
ID870_06640	asnS CDS	0.222026	1.16637	0.152156
ID870_04625	class A sortase CDS	0.220893	1.16545	0.00795171
ID870_10200	argR CDS	0.22087	1.16544	0.149925
ID870_01145	lepB CDS	0.220775	1.16536	0.0834486
ID870_07040	valine--tRNA ligase CDS	0.220624	1.16524	0.162411
ID870_07715	sugar-binding transcriptional regulator CDS	0.220585	1.16521	0.00304609
ID870_09200	rplN CDS	0.220287	1.16496	0.0121927
ID870_02815	pyrR CDS	0.220268	1.16495	0.146818
ID870_00195	PTS mannose/fructose/sorbose/N-acetylgalactosamine transporter subunit IIC CDS	0.21969	1.16448	0.306595
ID870_08620	rpoB CDS	0.218688	1.16367	0.0258596
ID870_02485	YkgJ family cysteine cluster protein CDS	0.218349	1.1634	0.0986618
ID870_05165	polysaccharide deacetylase family protein CDS	0.217955	1.16308	0.087128
ID870_10075	argF CDS	0.21795	1.16308	0.281774
ID870_06625	OsmC family protein CDS	0.217828	1.16298	0.0837332
ID870_02385	asp2 CDS	0.217771	1.16294	0.00414802
ID870_09195	rplX CDS	0.217603	1.1628	0.0148286
ID870_04775	GNAT family N-acetyltransferase CDS	0.217583	1.16278	0.13226
ID870_09235	rplB CDS	0.217008	1.16232	0.0134311
ID870_06725	aminoacyltransferase CDS	0.21612	1.16161	0.0450323
ID870_05195	nrdF CDS	0.216045	1.16154	0.0614519
ID870_09665	mfd CDS	0.215963	1.16148	0.0132877
ID870_00215	extracellular solute-binding protein CDS	0.215205	1.16087	0.0600482
ID870_08405	SseB family protein CDS	0.214611	1.16039	0.0466676
ID870_04045	ECF transporter S component CDS	0.213763	1.15971	0.259391
ID870_00840	phosphoglycerate kinase CDS	0.213686	1.15965	0.317144
ID870_08615	rpoC CDS	0.213438	1.15945	0.0220819
ID870_05460	phosphoglycerate mutase CDS	0.213351	1.15938	0.223747
ID870_08390	cysteine--tRNA ligase CDS	0.213343	1.15937	0.00513015
ID870_01650	mltG CDS	0.213305	1.15934	0.0203599
ID870_07905	phospho-N-acetylmuramoyl-pentapeptide- transferase CDS	0.213291	1.15933	0.0116613
ID870_03295	DUF3042 family protein CDS	0.211994	1.15829	0.291631
ID870_06200	terminase large subunit CDS	0.21177	1.15811	0.339888
ID870_08570	class I SAM-dependent methyltransferase CDS	0.211441	1.15784	0.190422
ID870_01830	dTMP kinase CDS	0.210435	1.15704	0.237055
ID870_09255	rpsJ CDS	0.210095	1.15676	0.0704007
ID870_01420	yqeH CDS	0.210054	1.15673	0.0681098
ID870_00625	L-ribulose-5-phosphate 4-epimerase CDS	0.210048	1.15673	0.381401
ID870_08395	lipoprotein CDS	0.209037	1.15592	0.0821443
ID870_09400	purN CDS	0.208885	1.15579	0.330988
ID870_08065	GNAT family N-acetyltransferase CDS	0.207924	1.15503	0.158101
ID870_04250	hypothetical protein CDS	0.207138	1.1544	0.0513044
ID870_02915	PTS sugar transporter subunit IIA CDS	0.206739	1.15408	0.404376
ID870_02725	rplT CDS	0.20673	1.15407	0.226099
ID870_02390	asp3 CDS	0.206557	1.15393	0.0141977
ID870_01775	tRNA (cytidine(34)-2'-O)-methyltransferase CDS	0.206552	1.15393	0.356308
ID870_09150	secY CDS	0.205818	1.15334	0.00742214
ID870_01400	gatA CDS	0.205172	1.15282	0.130749
ID870_00735	dltD CDS	0.204796	1.15252	0.000371438
ID870_01575	V-type Na+ -ATPase subunit J CDS	0.204674	1.15243	0.0646732
ID870_04235	hypothetical protein CDS	0.203542	1.15152	0.036699
ID870_01435	yqeK CDS	0.202314	1.15054	0.00173016
ID870_06915	YqgQ family protein CDS	0.20168	1.15004	0.334857
ID870_02030	DNA translocase FtsK CDS	0.201411	1.14982	0.0691607
ID870_01005	ribulose-phosphate 3-epimerase CDS	0.199412	1.14823	0.308245
ID870_06800	bifunctional methylenetetrahydrofolate dehydrogenase/methenyltetrahydrofolate cyclohydrolase CDS	0.199141	1.14801	0.145331
ID870_10355	deoC CDS	0.197913	1.14704	0.171835
ID870_08905	alpha/beta hydrolase CDS	0.197532	1.14673	0.226475
ID870_04615	DUF1002 domain-containing protein CDS	0.19752	1.14673	0.0194441
ID870_04170	WXG100 family type VII secretion target CDS	0.195176	1.14486	0.115114
ID870_01365	codY CDS	0.195134	1.14483	0.183957
ID870_08255	site-specific DNA-methyltransferase CDS	0.194758	1.14453	0.0163704
ID870_00620	L-ribulose-5-phosphate 3-epimerase CDS	0.194346	1.14421	0.493625
ID870_00815	rpsL CDS	0.194007	1.14394	0.0774777
ID870_06605	C69 family dipeptidase CDS	0.19369	1.14369	0.0139643
ID870_05180	phosphocarrier protein HPr CDS	0.193262	1.14335	0.19182
ID870_06205	phage terminase small subunit P27 family CDS	0.193207	1.1433	0.500288
ID870_10375	penicillin-binding protein CDS	0.191985	1.14233	0.0389266
ID870_02535	DUF2304 domain-containing protein CDS	0.191484	1.14194	0.0712988
ID870_04055	coaB CDS	0.191466	1.14192	0.383518
ID870_06775	TlyA family rRNA (cytidine-2'-O)-methyltransferase CDS	0.191257	1.14176	0.0043659
ID870_09215	rplP CDS	0.190948	1.14151	0.0523602
ID870_09700	dnaA CDS	0.19033	1.14102	0.252579
ID870_09640	tilS CDS	0.189634	1.14047	0.0304839
ID870_03065	hydroxymethylglutaryl-CoA synthase CDS	0.189474	1.14035	0.0980389
ID870_02695	EbsA family protein CDS	0.187223	1.13857	0.0121308
ID870_01170	phosphatase PAP2 family protein CDS	0.186459	1.13797	0.0234709
ID870_02100	frr CDS	0.186034	1.13763	0.158773
ID870_06815	amino acid ABC transporter permease CDS	0.185871	1.1375	0.277861
ID870_04040	phospho-sugar mutase CDS	0.184705	1.13658	0.264964
ID870_07055	GNAT family N-acetyltransferase CDS	0.184542	1.13646	0.389645
ID870_10495	phosphatase PAP2 family protein CDS	0.184211	1.1362	0.5391
ID870_02060	rplK CDS	0.184177	1.13617	0.154267
ID870_06900	typA CDS	0.184078	1.13609	0.0357401
ID870_08550	CPBP family intramembrane metalloprotease CDS	0.184049	1.13607	0.0959285
ID870_06750	YpmS family protein CDS	0.183465	1.13561	0.0893698
ID870_01430	nicotinate-nucleotide adenylyltransferase CDS	0.182826	1.1351	0.011408
ID870_00385	PolC-type DNA polymerase III CDS	0.182397	1.13477	0.119987
ID870_06645	pyridoxal phosphate-dependent aminotransferase CDS	0.181723	1.13424	0.180718
ID870_08005	glyQ CDS	0.181629	1.13416	0.301776
ID870_04320	ribonuclease HII CDS	0.181385	1.13397	0.254244
ID870_05920	aminomethyltransferase family protein CDS	0.180825	1.13353	0.088468
ID870_04620	VOC family protein CDS	0.180518	1.13329	0.0408833
ID870_03515	multidrug MFS transporter CDS	0.180057	1.13293	0.036976
ID870_03945	MFS transporter CDS	0.180036	1.13291	0.257282
ID870_00835	5'-nucleotidase, lipoprotein e(P4) family CDS	0.179891	1.1328	0.0438626
ID870_08975	N-acetylmuramoyl-L-alanine amidase CDS	0.179459	1.13246	0.281338
ID870_08915	DNA-directed RNA polymerase subunit delta CDS	0.178434	1.13165	0.381096
ID870_03555	neuB CDS	0.178086	1.13138	0.0302789
ID870_04405	UPF0223 family protein CDS	0.178038	1.13134	0.0926311
ID870_01785	upp CDS	0.177167	1.13066	0.364223
ID870_07955	tkt CDS	0.176908	1.13046	0.307338
ID870_01675	yidC CDS	0.176211	1.12991	0.0894479
ID870_04195	essB CDS	0.175766	1.12956	0.323639
ID870_02935	DegV family protein CDS	0.175751	1.12955	0.197643
ID870_00505	ahpC CDS	0.175533	1.12938	0.0910629
ID870_01305	secA CDS	0.175384	1.12926	0.165242
ID870_04095	formate--tetrahydrofolate ligase CDS	0.174638	1.12868	0.0109402
ID870_10265	membrane protein CDS	0.174428	1.12852	0.22983
ID870_09945	hypothetical protein CDS	0.174312	1.12843	0.239107
ID870_07750	transporter CDS	0.173907	1.12811	0.20123
ID870_03355	FAD-binding oxidoreductase CDS	0.173603	1.12787	0.0291356
ID870_08060	sigma factor regulator N-terminal domain-containing protein CDS	0.173496	1.12779	0.281486
ID870_01770	APC family permease CDS	0.173098	1.12748	0.20876
ID870_00990	PTS fructose transporter subunit IIB CDS	0.172519	1.12702	0.428045
ID870_05040	QueT transporter family protein CDS	0.172052	1.12666	0.102426
ID870_09165	rpsE CDS	0.171839	1.12649	0.0915672
ID870_08995	YjdF family protein CDS	0.170355	1.12534	0.0322093
ID870_08875	glutamate--tRNA ligase CDS	0.169163	1.12441	0.346834
ID870_08400	cysE CDS	0.168715	1.12406	0.0867942
ID870_07915	ftsL CDS	0.168554	1.12393	0.046491
ID870_05520	HAD family hydrolase CDS	0.167456	1.12308	0.44029
ID870_05005	glgA CDS	0.167392	1.12303	0.301823
ID870_05055	methionyl aminopeptidase CDS	0.16703	1.12274	0.064424
ID870_09425	acyl carrier protein CDS	0.166501	1.12233	0.0818125
ID870_04400	Spx/MgsR family RNA polymerase-binding regulatory protein CDS	0.166469	1.12231	0.067613
ID870_05095	ABC transporter CDS	0.165441	1.12151	0.38756
ID870_09220	rpsC CDS	0.165353	1.12144	0.0967499
ID870_03265	nitroreductase family protein CDS	0.164965	1.12114	0.269333
ID870_05000	F0F1 ATP synthase subunit C CDS	0.164306	1.12063	0.373898
ID870_03985	4-oxalocrotonate tautomerase CDS	0.163965	1.12036	0.178578
ID870_03035	DUF4649 family protein CDS	0.162711	1.11939	0.146147
ID870_07045	AAA family ATPase CDS	0.162411	1.11916	0.322757
ID870_06755	SGNH/GDSL hydrolase family protein CDS	0.160956	1.11803	0.0464674
ID870_05240	LURP-one-related family protein CDS	0.160007	1.11729	0.0897172
ID870_02375	secY2 CDS	0.159786	1.11712	0.0714867
ID870_02640	HlyC/CorC family transporter CDS	0.159774	1.11711	0.1309
ID870_05470	tuf CDS	0.159471	1.11688	0.0930438
ID870_10185	YitT family protein CDS	0.159137	1.11662	0.136039
ID870_01865	phosphoglycerate dehydrogenase CDS	0.15901	1.11652	0.105209
ID870_00135	two-component sensor histidine kinase CDS	0.157955	1.1157	0.0769031
ID870_03325	recJ CDS	0.156965	1.11494	0.0406817
ID870_02275	rRNA pseudouridine synthase CDS	0.155944	1.11415	0.410219
ID870_07170	AraC family transcriptional regulator CDS	0.155918	1.11413	0.438484
ID870_06690	fructose-1,6-bisphosphatase CDS	0.155319	1.11367	0.100677
ID870_04630	gyrA CDS	0.154679	1.11317	0.0494776
ID870_04300	response regulator transcription factor LtdR CDS	0.154501	1.11304	0.191617
ID870_01570	TrkA family potassium uptake protein CDS	0.154216	1.11282	0.12087
ID870_05735	ccpA CDS	0.154002	1.11265	0.40273
ID870_02000	5'-methylthioadenosine/adenosylhomocysteine nucleosidase CDS	0.153524	1.11228	0.160389
ID870_02705	LysM peptidoglycan-binding domain-containing protein CDS	0.153368	1.11216	0.0514004
ID870_09170	rplR CDS	0.153198	1.11203	0.139565
ID870_05580	YtxH domain-containing protein CDS	0.151959	1.11108	0.169456
ID870_09430	plsX CDS	0.151955	1.11107	0.308574
ID870_05465	triose-phosphate isomerase CDS	0.150684	1.1101	0.379663
ID870_01460	nucleotidyltransferase CDS	0.149938	1.10952	0.0498944
ID870_00060	DUF3013 family protein CDS	0.149928	1.10951	0.499221
ID870_00050	helix-turn-helix transcriptional regulator CDS	0.14892	1.10874	0.496404
ID870_10195	arginine--tRNA ligase CDS	0.148375	1.10832	0.301369
ID870_06585	adenosine deaminase CDS	0.148343	1.1083	0.334242
ID870_00745	DUF2974 domain-containing protein CDS	0.148046	1.10807	0.0912676
ID870_05060	CBS domain-containing protein CDS	0.147882	1.10794	0.0342473
ID870_00715	teichoic acid D-Ala incorporation-associated protein DltX CDS	0.147727	1.10782	0.159253
ID870_00310	helix-turn-helix domain-containing protein CDS	0.147677	1.10778	0.319514
ID870_00230	nrdI CDS	0.146832	1.10714	0.514686
ID870_09155	rplO CDS	0.146801	1.10711	0.0568335
ID870_09190	rplE CDS	0.146735	1.10706	0.118439
ID870_05175	ptsP CDS	0.146684	1.10702	0.360876
ID870_10500	helix-turn-helix transcriptional regulator CDS	0.146338	1.10676	0.397117
ID870_10520	GNAT family N-acetyltransferase CDS	0.146238	1.10668	0.522828
ID870_00210	response regulator CDS	0.146087	1.10656	0.284439
ID870_02770	cysteine desulfurase CDS	0.1459	1.10642	0.156661
ID870_01995	hypothetical protein CDS	0.144572	1.1054	0.0914707
ID870_06715	yidA CDS	0.144469	1.10532	0.252021
ID870_04165	WxcM-like domain-containing protein CDS	0.144231	1.10514	0.0944983
ID870_08415	rpsO CDS	0.144052	1.105	0.179426
ID870_09790	Crp/Fnr family transcriptional regulator CDS	0.143997	1.10496	0.23825
ID870_05635	ftsY CDS	0.14387	1.10487	0.124939
ID870_05050	YihY/virulence factor BrkB family protein CDS	0.143654	1.1047	0.0680823
ID870_01620	dnaI CDS	0.143487	1.10457	0.0586871
ID870_03550	oligosaccharide flippase family protein CDS	0.143351	1.10447	0.0899597
ID870_04015	nucleoid-associated protein CDS	0.142202	1.10359	0.0617655
ID870_00950	aldo/keto reductase CDS	0.141871	1.10334	0.328433
ID870_03620	rpsA CDS	0.141514	1.10306	0.101521
ID870_01445	rsfS CDS	0.141231	1.10285	0.0365075
ID870_06650	bifunctional DnaQ family exonuclease/ATP-dependent helicase CDS	0.140852	1.10256	0.198507
ID870_09695	dnaN CDS	0.140174	1.10204	0.385311
ID870_01670	amino acid ABC transporter permease CDS	0.140164	1.10203	0.199202
ID870_01360	pyridoxal phosphate-dependent aminotransferase CDS	0.139873	1.10181	0.0732258
ID870_07755	pknB CDS	0.139103	1.10122	0.0668017
ID870_09855	LysM peptidoglycan-binding domain-containing protein CDS	0.138777	1.10097	0.264867
ID870_03800	bifunctional folylpolyglutamate synthase/dihydrofolate synthase CDS	0.138654	1.10088	0.0355007
ID870_03760	hypothetical protein CDS	0.13864	1.10087	0.285525
ID870_01750	rRNA pseudouridine synthase CDS	0.137567	1.10005	0.180257
ID870_09125	rpsK CDS	0.137379	1.0999	0.179083
ID870_07125	cation transporter CDS	0.136774	1.09944	0.190087
ID870_04495	sensor histidine kinase CDS	0.136106	1.09893	0.158942
ID870_01990	NUDIX hydrolase CDS	0.135261	1.09829	0.0418176
ID870_09755	trpS CDS	0.135172	1.09822	0.207399
ID870_07410	alpha/beta hydrolase CDS	0.133547	1.09699	0.344059
ID870_06460	serB CDS	0.132689	1.09634	0.346533
ID870_04555	hypothetical protein CDS	0.132643	1.0963	0.44788
ID870_07120	TetR/AcrR family transcriptional regulator CDS	0.132402	1.09612	0.333921
ID870_02055	MFS transporter CDS	0.132301	1.09604	0.142027
ID870_00095	16S rRNA (uracil(1498)-N(3))-methyltransferase CDS	0.132056	1.09585	0.365189
ID870_07785	gmk CDS	0.131933	1.09576	0.404805
ID870_10135	hypothetical protein CDS	0.130246	1.09448	0.432564
ID870_01665	transporter substrate-binding domain-containing protein CDS	0.130039	1.09432	0.230098
ID870_05535	bifunctional 3,4-dihydroxy-2-butanone-4-phosphate synthase/GTP cyclohydrolase II CDS	0.129676	1.09405	0.630337
ID870_01135	hypothetical protein CDS	0.129564	1.09396	0.0800743
ID870_01350	HAD-IIB family hydrolase CDS	0.129245	1.09372	0.38088
ID870_05810	hypothetical protein CDS	0.129188	1.09368	0.304279
ID870_03085	YihA family ribosome biogenesis GTP-binding protein CDS	0.128749	1.09335	0.162542
ID870_03875	AI-2E family transporter CDS	0.128108	1.09286	0.212916
ID870_02435	extracellular solute-binding protein CDS	0.128087	1.09284	0.463224
ID870_00725	dltB CDS	0.127959	1.09275	0.0537193
ID870_04550	hypothetical protein CDS	0.12631	1.0915	0.439679
ID870_06840	isoleucine--tRNA ligase CDS	0.126066	1.09131	0.255537
ID870_05035	ligA CDS	0.125625	1.09098	0.0451453
ID870_00080	MerR family transcriptional regulator CDS	0.125138	1.09061	0.2011
ID870_08355	site-specific integrase CDS	0.125122	1.0906	0.146101
ID870_04605	IS5 family transposase CDS	0.124752	1.09032	0.339393
ID870_02870	rimM CDS	0.124268	1.08995	0.575197
ID870_02005	metal-dependent transcriptional regulator CDS	0.124049	1.08979	0.134851
ID870_04460	HAMP domain-containing histidine kinase CDS	0.123531	1.0894	0.281846
ID870_05440	UDP-N-acetylmuramoyl-tripeptide--D-alanyl-D- alanine ligase CDS	0.123035	1.08902	0.205017
ID870_06630	nucleoside hydrolase CDS	0.123028	1.08902	0.519119
ID870_06435	aroA CDS	0.122898	1.08892	0.113492
ID870_06455	NUDIX domain-containing protein CDS	0.122321	1.08848	0.351623
ID870_05915	beta-ketoacyl-[acyl-carrier-protein] synthase family protein CDS	0.121665	1.08799	0.273016
ID870_08200	osmoprotectant ABC transporter substrate-bindingprotein CDS	0.120155	1.08685	0.200758
ID870_04360	ABC transporter ATP-binding protein CDS	0.11949	1.08635	0.206052
ID870_04790	lepA CDS	0.118984	1.08597	0.0430254
ID870_09905	Veg family protein CDS	0.11856	1.08565	0.214154
ID870_03935	KUP/HAK/KT family potassium transporter CDS	0.118533	1.08563	0.0863091
ID870_01720	nucleoside-triphosphate diphosphatase CDS	0.118449	1.08557	0.299226
ID870_04315	ylqF CDS	0.118191	1.08537	0.389159
ID870_08350	helix-turn-helix transcriptional regulator CDS	0.117865	1.08513	0.301411
ID870_01900	tehB CDS	0.117669	1.08498	0.415768
ID870_00720	dltA CDS	0.117308	1.08471	0.161305
ID870_01950	DUF2829 domain-containing protein CDS	0.116977	1.08446	0.494703
ID870_00780	methyltransferase domain-containing protein CDS	0.116555	1.08414	0.207305
ID870_04520	PASTA domain-containing protein CDS	0.11652	1.08412	0.557251
ID870_02645	pflA CDS	0.116479	1.08409	0.423442
ID870_03350	Nif3-like dinuclear metal center hexameric protein CDS	0.116393	1.08402	0.124356
ID870_05640	Cof-type HAD-IIB family hydrolase CDS	0.116284	1.08394	0.276397
ID870_01300	manA CDS	0.115907	1.08366	0.515509
ID870_00740	DUF1310 domain-containing protein CDS	0.115678	1.08348	0.423982
ID870_10305	Cof-type HAD-IIB family hydrolase CDS	0.115479	1.08333	0.285798
ID870_00830	gap CDS	0.115398	1.08327	0.569813
ID870_00825	fusA CDS	0.115159	1.08309	0.317519
ID870_00470	Gfo/Idh/MocA family oxidoreductase CDS	0.114486	1.08259	0.162451
ID870_03020	mvaD CDS	0.114455	1.08257	0.212952
ID870_07985	DUF1294 domain-containing protein CDS	0.114318	1.08246	0.546999
ID870_01595	DUF177 domain-containing protein CDS	0.114016	1.08224	0.281758
ID870_02355	glycosyl transferase CDS	0.113969	1.0822	0.145601
ID870_06670	ABC transporter permease CDS	0.113912	1.08216	0.213922
ID870_04475	SatD family protein CDS	0.113788	1.08207	0.436338
ID870_03675	uracil permease CDS	0.113547	1.08189	0.493073
ID870_02050	amidohydrolase CDS	0.113278	1.08168	0.338809
ID870_01960	DUF3977 family protein CDS	0.112454	1.08107	0.586887
ID870_08080	helix-turn-helix transcriptional regulator CDS	0.11182	1.08059	0.518088
ID870_09145	adenylate kinase CDS	0.111421	1.08029	0.142122
ID870_04180	esaA CDS	0.111371	1.08025	0.441204
ID870_02765	hypothetical protein CDS	0.111139	1.08008	0.280919
ID870_04785	pneumococcal-type histidine triad protein CDS	0.111107	1.08006	0.425436
ID870_04470	ffh CDS	0.11102	1.07999	0.282453
ID870_09885	mnmG CDS	0.110628	1.0797	0.466145
ID870_07950	bacteriocin immunity protein CDS	0.110169	1.07935	0.492115
ID870_05910	hypothetical protein CDS	0.109487	1.07884	0.301281
ID870_04000	prmC CDS	0.10943	1.0788	0.121577
ID870_04415	RsmF rRNA methyltransferase first C-terminal domain-containing protein CDS	0.109315	1.07872	0.395773
ID870_03445	rpiA CDS	0.109248	1.07867	0.317323
ID870_03655	LrgB family protein CDS	0.109077	1.07854	0.428399
ID870_08365	rplM CDS	0.108869	1.07838	0.279117
ID870_01165	endonuclease MutS2 CDS	0.108357	1.078	0.105813
ID870_01455	hypothetical protein CDS	0.108111	1.07782	0.356907
ID870_03130	Eco57I restriction-modification methylase domain-containing protein CDS	0.107966	1.07771	0.1845
ID870_01765	trkA CDS	0.107429	1.07731	0.223283
ID870_10410	leucine--tRNA ligase CDS	0.107106	1.07707	0.441683
ID870_05665	MBL fold metallo-hydrolase CDS	0.10667	1.07674	0.192617
ID870_06995	coaD CDS	0.106137	1.07634	0.224326
ID870_04830	acyl-ACP thioesterase CDS	0.106103	1.07632	0.242465
ID870_05170	NADP-dependent glyceraldehyde-3-phosphate dehydrogenase CDS	0.105978	1.07622	0.23838
ID870_02905	DeoR/GlpR transcriptional regulator CDS	0.105864	1.07614	0.601008
ID870_09815	recF CDS	0.105636	1.07597	0.503668
ID870_00755	hypothetical protein CDS	0.105525	1.07589	0.525952
ID870_01105	sulfite exporter TauE/SafE family protein CDS	0.105282	1.0757	0.481765
ID870_00245	D-tyrosyl-tRNA(Tyr) deacylase CDS	0.105231	1.07567	0.362977
ID870_02360	glycosyl transferase family 8 CDS	0.105171	1.07562	0.192114
ID870_02250	amino acid permease CDS	0.104761	1.07532	0.205842
ID870_04480	DUF3307 domain-containing protein CDS	0.104072	1.0748	0.265657
ID870_06385	cysteine-rich KTR domain-containing protein CDS	0.103761	1.07457	0.517697
ID870_10465	DNA topology modulation protein CDS	0.103446	1.07434	0.384314
ID870_00185	PTS mannose transporter subunit IIA CDS	0.10336	1.07427	0.602457
ID870_03450	phosphopentomutase CDS	0.103227	1.07417	0.33899
ID870_05905	hypothetical protein CDS	0.102409	1.07356	0.418902
ID870_09185	type Z 30S ribosomal protein S14 CDS	0.102381	1.07354	0.330808
ID870_10345	udp CDS	0.102111	1.07334	0.629138
ID870_04345	siderophore ABC transporter substrate-binding protein CDS	0.101649	1.073	0.176945
ID870_04930	phenylalanine--tRNA ligase subunit beta CDS	0.101607	1.07297	0.251402
ID870_03570	neuA CDS	0.101271	1.07272	0.105201
ID870_08630	tyrosine--tRNA ligase CDS	0.100745	1.07233	0.254968
ID870_02810	RluA family pseudouridine synthase CDS	0.100709	1.0723	0.219496
ID870_09860	transglycosylase SLT domain-containing protein CDS	0.100597	1.07222	0.49678
ID870_02515	rfbD CDS	0.100498	1.07214	0.177568
ID870_08880	FAD-containing oxidoreductase CDS	0.0998752	1.07168	0.188155
ID870_04330	iron chelate uptake ABC transporter family permease subunit CDS	0.0995614	1.07145	0.229534
ID870_04155	carB CDS	0.0994154	1.07134	0.317506
ID870_03310	cystathionine beta-lyase CDS	0.0989306	1.07098	0.336365
ID870_07620	enoyl-CoA hydratase CDS	0.09837	1.07056	0.32801
ID870_03330	GBS Bsp-like repeat-containing protein CDS	0.0976348	1.07002	0.296949
ID870_00820	rpsG CDS	0.0969027	1.06947	0.397929
ID870_04935	GNAT family N-acetyltransferase CDS	0.0964923	1.06917	0.339764
ID870_00810	purR CDS	0.0964221	1.06912	0.097558
ID870_01585	LemA family protein CDS	0.095882	1.06872	0.289798
ID870_00100	AAA family ATPase CDS	0.0957427	1.06862	0.379838
ID870_01625	der CDS	0.0956519	1.06855	0.119484
ID870_04445	phoU CDS	0.0947836	1.06791	0.146074
ID870_07385	Cof-type HAD-IIB family hydrolase CDS	0.0942929	1.06754	0.429315
ID870_07435	nusA CDS	0.0940645	1.06737	0.251529
ID870_07000	hypothetical protein CDS	0.0934967	1.06695	0.55803
ID870_00420	PTS sugar transporter subunit IIA CDS	0.0933645	1.06686	0.678611
ID870_03140	hypothetical protein CDS	0.0925551	1.06626	0.304033
ID870_06140	hypothetical protein CDS	0.0925309	1.06624	0.743435
ID870_05630	TIGR03943 family protein CDS	0.0922982	1.06607	0.366321
ID870_06410	tyrosine-type recombinase/integrase CDS	0.0920619	1.06589	0.448459
ID870_10160	rpmG CDS	0.0911632	1.06523	0.204025
ID870_02615	pilC CDS	0.0907225	1.0649	0.539248
ID870_03315	ribonuclease Z CDS	0.0907197	1.0649	0.354207
ID870_03560	neuC CDS	0.0903963	1.06466	0.157923
ID870_02710	(d)CMP kinase CDS	0.0901216	1.06446	0.199747
ID870_04500	response regulator transcription factor CDS	0.0898213	1.06424	0.49076
ID870_01945	hypothetical protein CDS	0.0897037	1.06415	0.583173
ID870_10555	hypothetical protein CDS	0.0896347	1.0641	0.336727
ID870_08380	rlmB CDS	0.0889732	1.06361	0.275016
ID870_06665	thioesterase CDS	0.0882612	1.06309	0.342913
ID870_04050	coaC CDS	0.0870086	1.06217	0.664767
ID870_08270	hypothetical protein CDS	0.0867706	1.06199	0.725928
ID870_07720	DeoR/GlpR transcriptional regulator CDS	0.0866625	1.06191	0.289806
ID870_04365	ABC transporter permease CDS	0.0864998	1.06179	0.381135
ID870_04090	lipoate--protein ligase CDS	0.086413	1.06173	0.253521
ID870_03460	purine-nucleoside phosphorylase CDS	0.0860164	1.06144	0.298834
ID870_08410	pnp CDS	0.0856981	1.0612	0.393056
ID870_05540	riboflavin synthase CDS	0.0852073	1.06084	0.756589
ID870_07115	YSIRK-targeted surface antigen transcriptional regulator CDS	0.0846431	1.06043	0.597906
ID870_00300	lacD CDS	0.083662	1.0597	0.685957
ID870_10170	histidine--tRNA ligase CDS	0.0832729	1.05942	0.57135
ID870_04120	ABC-F family ATP-binding cassette domain-containing protein CDS	0.0826183	1.05894	0.358557
ID870_08530	DUF4651 domain-containing protein CDS	0.0825965	1.05892	0.651928
ID870_05145	dnaX CDS	0.0822912	1.0587	0.215687
ID870_05140	DUF3272 domain-containing protein CDS	0.0821669	1.05861	0.486708
ID870_02630	TIGR01212 family radical SAM protein CDS	0.0815216	1.05813	0.611346
ID870_03150	hypothetical protein CDS	0.081432	1.05807	0.800379
ID870_03510	UDP-N-acetylglucosamine--LPS N-acetylglucosaminetransferase CDS	0.0812957	1.05797	0.311366
ID870_03640	helix-turn-helix domain-containing protein CDS	0.0809654	1.05773	0.555386
ID870_04420	pstS CDS	0.0804482	1.05735	0.397057
ID870_06780	polyprenyl synthetase family protein CDS	0.0803392	1.05727	0.287416
ID870_02675	ABC transporter ATP-binding protein CDS	0.0797909	1.05686	0.611022
ID870_03395	hypothetical protein CDS	0.079192	1.05643	0.295719
ID870_09920	hypothetical protein CDS	0.078558	1.05596	0.394408
ID870_01565	energy-coupling factor transporter transmembraneprotein EcfT CDS	0.0779923	1.05555	0.417533
ID870_07420	infB CDS	0.0777998	1.05541	0.200505
ID870_02895	SH3 domain-containing protein CDS	0.0777648	1.05538	0.512899
ID870_02035	pabB CDS	0.0776429	1.05529	0.310529
ID870_01735	xerD CDS	0.077634	1.05529	0.478881
ID870_01755	yidD CDS	0.0770717	1.05487	0.448201
ID870_09800	guaB CDS	0.077033	1.05485	0.585915
ID870_06595	type B 50S ribosomal protein L31 CDS	0.077017	1.05483	0.361346
ID870_01065	cydC CDS	0.0769485	1.05478	0.455886
ID870_03650	DUF3862 domain-containing protein CDS	0.0768301	1.0547	0.258796
ID870_01560	ABC transporter ATP-binding protein CDS	0.0763869	1.05437	0.29389
ID870_00770	HIT family protein CDS	0.0759282	1.05404	0.320226
ID870_01725	metallophosphoesterase CDS	0.074495	1.05299	0.571548
ID870_03465	chloride channel protein CDS	0.0737409	1.05244	0.398727
ID870_04765	cation-transporting P-type ATPase CDS	0.0734475	1.05223	0.497802
ID870_09850	energy-coupling factor transporter transmembraneprotein EcfT CDS	0.0732908	1.05211	0.484078
ID870_10395	nusG CDS	0.0730869	1.05197	0.511768
ID870_09710	trypsin-like peptidase domain-containing protein CDS	0.0729609	1.05187	0.596709
ID870_08790	DAK2 domain-containing protein CDS	0.0725389	1.05157	0.484443
ID870_08545	pyrroline-5-carboxylate reductase CDS	0.0724196	1.05148	0.503446
ID870_07455	phosphotransferase family protein CDS	0.072345	1.05142	0.634589
ID870_07315	glucose-6-phosphate isomerase CDS	0.0722679	1.05137	0.631358
ID870_10450	bifunctional homocysteine S-methyltransferase/methylenetetrahydrofolate reductase CDS	0.0722146	1.05133	0.72665
ID870_02845	rpsP CDS	0.0716583	1.05092	0.550488
ID870_07735	bifunctional Cof-type HAD-IIB family hydrolase/peptidylprolyl isomerase CDS	0.0713532	1.0507	0.478534
ID870_09260	MATE family efflux transporter CDS	0.0710194	1.05046	0.370196
ID870_01140	ATP-dependent RecD-like DNA helicase CDS	0.0709111	1.05038	0.42348
ID870_06340	hypothetical protein CDS	0.0708625	1.05034	0.820829
ID870_05300	MarR family transcriptional regulator CDS	0.0707024	1.05023	0.483538
ID870_06430	shikimate kinase CDS	0.0702903	1.04993	0.581033
ID870_03475	hypothetical protein CDS	0.0692905	1.0492	0.502073
ID870_07460	ABC transporter permease CDS	0.0692863	1.0492	0.504593
ID870_06975	rlmN CDS	0.0678098	1.04812	0.467412
ID870_00365	phosphatidate cytidylyltransferase CDS	0.0675318	1.04792	0.527966
ID870_02825	carbamoyl phosphate synthase large subunit CDS	0.0672084	1.04769	0.47549
ID870_00540	deoxynucleoside kinase CDS	0.0670459	1.04757	0.493671
ID870_01745	segregation/condensation protein B CDS	0.0669241	1.04748	0.543054
ID870_01520	O-sialoglycoprotein endopeptidase CDS	0.0660348	1.04684	0.679461
ID870_01340	aroE CDS	0.0659961	1.04681	0.665117
ID870_03280	hypothetical protein CDS	0.0659197	1.04675	0.410137
ID870_05585	DUF948 domain-containing protein CDS	0.0654248	1.04639	0.513185
ID870_03080	clpX CDS	0.0649449	1.04604	0.40447
ID870_03275	uracil-DNA glycosylase family protein CDS	0.0643325	1.0456	0.495479
ID870_06675	ftsE CDS	0.0634958	1.04499	0.512973
ID870_03920	RluA family pseudouridine synthase CDS	0.0620971	1.04398	0.400784
ID870_04650	ABC transporter permease CDS	0.0616946	1.04369	0.577193
ID870_00730	dltC CDS	0.0614829	1.04354	0.442763
ID870_06680	prfB CDS	0.0610123	1.0432	0.544732
ID870_06450	YueI family protein CDS	0.0598597	1.04236	0.554421
ID870_07280	membrane protein insertase YidC CDS	0.0598126	1.04233	0.679173
ID870_04160	hypothetical protein CDS	0.0596961	1.04225	0.669049
ID870_00315	ugpC CDS	0.0594946	1.0421	0.757874
ID870_01275	nusB CDS	0.058991	1.04174	0.711445
ID870_08780	putative metal homeostasis protein CDS	0.0584244	1.04133	0.58641
ID870_01985	glmU CDS	0.0558806	1.03949	0.40834
ID870_06390	helix-turn-helix domain-containing protein CDS	0.0558355	1.03946	0.669542
ID870_06395	sigma-70 family RNA polymerase sigma factor CDS	0.0553677	1.03912	0.643558
ID870_03600	branched-chain amino acid aminotransferase CDS	0.0552339	1.03903	0.550965
ID870_01680	acylphosphatase CDS	0.0548058	1.03872	0.706433
ID870_10535	DUF2785 domain-containing protein CDS	0.0545449	1.03853	0.649446
ID870_06400	helix-turn-helix domain-containing protein CDS	0.0545204	1.03851	0.720239
ID870_02305	hypothetical protein CDS	0.0538659	1.03804	0.70372
ID870_00670	transcription antiterminator CDS	0.0533885	1.0377	0.785468
ID870_02450	glgP CDS	0.0529365	1.03737	0.640603
ID870_01740	segregation/condensation protein A CDS	0.0527767	1.03726	0.591955
ID870_09895	rplI CDS	0.0525949	1.03713	0.47643
ID870_06970	VanZ family protein CDS	0.0519228	1.03665	0.582365
ID870_01550	sstT CDS	0.0515058	1.03635	0.699121
ID870_06105	putative holin-like toxin CDS	0.0513597	1.03624	0.642701
ID870_02820	carbamoyl phosphate synthase small subunit CDS	0.0512477	1.03616	0.729786
ID870_08985	histidine phosphatase family protein CDS	0.0509076	1.03592	0.730898
ID870_08360	rpsI CDS	0.0508577	1.03588	0.677694
ID870_04820	TIGR01906 family membrane protein CDS	0.0506822	1.03575	0.664124
ID870_05320	helix-turn-helix domain-containing protein CDS	0.050512	1.03563	0.809718
ID870_04640	FAD-dependent oxidoreductase CDS	0.049827	1.03514	0.63908
ID870_00535	N-acetyltransferase CDS	0.0494508	1.03487	0.49781
ID870_04430	pstA CDS	0.0494136	1.03484	0.529614
ID870_08710	D-alanyl-D-alanine carboxypeptidase CDS	0.0491159	1.03463	0.643959
ID870_02110	msrA CDS	0.0490573	1.03459	0.680808
ID870_08085	DUF3796 domain-containing protein CDS	0.0488651	1.03445	0.790242
ID870_08800	50S ribosomal protein L28 CDS	0.0486141	1.03427	0.697423
ID870_09845	energy-coupling factor transporter ATPase CDS	0.048463	1.03416	0.52972
ID870_04440	pstB CDS	0.0483207	1.03406	0.465791
ID870_04010	serine hydroxymethyltransferase CDS	0.046514	1.03277	0.542215
ID870_07005	rsmD CDS	0.0464358	1.03271	0.715937
ID870_05670	vicK CDS	0.0462409	1.03257	0.482017
ID870_09660	RNA-binding S4 domain-containing protein CDS	0.0460351	1.03242	0.676586
ID870_08740	sufC CDS	0.0457187	1.0322	0.598831
ID870_01555	ECF-type riboflavin transporter substrate-binding protein CDS	0.0452069	1.03183	0.651389
ID870_09870	sdaAB CDS	0.0447628	1.03151	0.652796
ID870_10050	mprF CDS	0.0441132	1.03105	0.555036
ID870_00395	nitroreductase family protein CDS	0.0440347	1.03099	0.654464
ID870_05390	GIY-YIG nuclease family protein CDS	0.0438566	1.03087	0.714117
ID870_05190	nrdE CDS	0.0437861	1.03082	0.699847
ID870_02955	ABC transporter ATP-binding protein CDS	0.0426278	1.02999	0.597541
ID870_05775	FadR family transcriptional regulator CDS	0.0423371	1.02978	0.72446
ID870_05945	acyl carrier protein CDS	0.042281	1.02974	0.862224
ID870_04255	hypothetical protein CDS	0.0420185	1.02955	0.724605
ID870_08375	NYN domain-containing protein CDS	0.0417748	1.02938	0.587742
ID870_10400	patatin family protein CDS	0.0416461	1.02929	0.615467
ID870_04645	ABC transporter permease CDS	0.0414635	1.02916	0.680013
ID870_06785	exodeoxyribonuclease VII small subunit CDS	0.0409382	1.02878	0.727481
ID870_05550	Nramp family divalent metal transporter CDS	0.0400856	1.02817	0.783101
ID870_08795	Asp23/Gls24 family envelope stress response protein CDS	0.0396383	1.02786	0.701937
ID870_00545	dusB CDS	0.0393803	1.02767	0.574382
ID870_02950	GNAT family N-acetyltransferase CDS	0.03917	1.02752	0.605885
ID870_04340	ATP-binding cassette domain-containing protein CDS	0.0390162	1.02741	0.702579
ID870_08430	transketolase CDS	0.0385956	1.02711	0.832647
ID870_01500	dhaQ CDS	0.0381618	1.0268	0.760973
ID870_02690	pepT CDS	0.0366587	1.02574	0.631525
ID870_04030	ABC transporter ATP-binding protein CDS	0.0362532	1.02545	0.687374
ID870_02805	signal peptidase II CDS	0.0362485	1.02544	0.773522
ID870_09865	sdaAA CDS	0.035699	1.02505	0.793686
ID870_02945	ABC-F family ATP-binding cassette domain-containing protein CDS	0.0354726	1.02489	0.693223
ID870_00125	phoU CDS	0.0353867	1.02483	0.876895
ID870_06255	VRR-NUC domain-containing protein CDS	0.0349373	1.02451	0.914193
ID870_04425	pstC CDS	0.0345915	1.02427	0.67071
ID870_00090	50S ribosomal protein L11 methyltransferase CDS	0.0345103	1.02421	0.771361
ID870_00120	pstB CDS	0.0344499	1.02417	0.852657
ID870_08820	argininosuccinate synthase CDS	0.034361	1.0241	0.84809
ID870_05655	ribonuclease III CDS	0.0341518	1.02395	0.776958
ID870_00945	GrpB family protein CDS	0.0340911	1.02391	0.735283
ID870_04385	GNAT family N-acetyltransferase CDS	0.0340528	1.02388	0.734522
ID870_02135	NUDIX domain-containing protein CDS	0.0339459	1.02381	0.820327
ID870_00985	PTS sugar transporter subunit IIA CDS	0.0334505	1.02346	0.758308
ID870_08040	ABC transporter permease CDS	0.0328699	1.02305	0.783464
ID870_02130	DUF4037 domain-containing protein CDS	0.0327868	1.02299	0.808174
ID870_07015	aspartate--ammonia ligase CDS	0.032557	1.02282	0.826463
ID870_03520	hypothetical protein CDS	0.0321608	1.02254	0.801344
ID870_01590	htpX CDS	0.0319968	1.02243	0.819286
ID870_06470	gyrB CDS	0.0318846	1.02235	0.564064
ID870_07295	galU CDS	0.0314456	1.02204	0.729247
ID870_01450	class I SAM-dependent methyltransferase CDS	0.0307586	1.02155	0.729124
ID870_03455	arsC CDS	0.0297333	1.02082	0.752326
ID870_08720	sufB CDS	0.0295967	1.02073	0.758217
ID870_07945	ABC transporter ATP-binding protein CDS	0.0294	1.02059	0.807181
ID870_03410	fibronectin/fibrinogen-binding protein CDS	0.0288223	1.02018	0.740152
ID870_07855	penicillin-binding protein CDS	0.028653	1.02006	0.696401
ID870_02745	3-dehydroquinate synthase CDS	0.0281076	1.01967	0.71589
ID870_03185	3'-5' exoribonuclease CDS	0.0278216	1.01947	0.821992
ID870_04700	alkylphosphonate utilization protein CDS	0.0275495	1.01928	0.849031
ID870_04875	lipoate--protein ligase CDS	0.0272473	1.01907	0.786805
ID870_05110	thiW CDS	0.0270393	1.01892	0.883822
ID870_08825	HAMP domain-containing histidine kinase CDS	0.0269593	1.01886	0.823866
ID870_08205	ABC transporter permease CDS	0.0263389	1.01842	0.769987
ID870_00030	hypothetical protein CDS	0.0259887	1.01818	0.915348
ID870_01270	Asp23/Gls24 family envelope stress response protein CDS	0.0257142	1.01798	0.876728
ID870_06035	YSIRK-targeted surface antigen transcriptional regulator CDS	0.0248698	1.01739	0.847389
ID870_00800	DNA recombination protein RmuC CDS	0.024779	1.01732	0.742714
ID870_05130	methionine adenosyltransferase CDS	0.0241795	1.0169	0.825414
ID870_00710	HAMP domain-containing histidine kinase CDS	0.0238847	1.01669	0.757581
ID870_06890	UDP-N-acetylmuramoyl-L-alanine--D-glutamate ligase CDS	0.0238231	1.01665	0.815458
ID870_03160	hypothetical protein CDS	0.0218905	1.01529	0.946498
ID870_08055	RNA polymerase sigma factor CDS	0.021689	1.01515	0.873251
ID870_04025	ABC transporter ATP-binding protein CDS	0.0216199	1.0151	0.825616
ID870_06610	whiA CDS	0.0211522	1.01477	0.813618
ID870_02420	MFS transporter CDS	0.0201656	1.01408	0.869946
ID870_07300	BMP family protein CDS	0.0188125	1.01313	0.91527
ID870_08715	D-alanyl-D-alanine carboxypeptidase CDS	0.0185331	1.01293	0.87911
ID870_03660	CidA/LrgA family protein CDS	0.0175998	1.01227	0.902365
ID870_05660	YbaN family protein CDS	0.0174602	1.01218	0.836821
ID870_06580	flavodoxin CDS	0.0174156	1.01214	0.918927
ID870_03790	homoserine kinase CDS	0.017083	1.01191	0.859152
ID870_04125	threonine/serine exporter family protein CDS	0.0169844	1.01184	0.839067
ID870_07975	glpO CDS	0.0162738	1.01134	0.894508
ID870_05105	ECF transporter S component CDS	0.0151409	1.01055	0.92024
ID870_04940	pheS CDS	0.0142285	1.00991	0.902791
ID870_03565	acetyltransferase CDS	0.0137069	1.00955	0.837786
ID870_04285	hypothetical protein CDS	0.0133055	1.00927	0.917603
ID870_04380	DUF2130 domain-containing protein CDS	0.0128325	1.00893	0.855976
ID870_01020	DUF4365 domain-containing protein CDS	0.0127852	1.0089	0.911102
ID870_01885	alpha/beta hydrolase CDS	0.0127328	1.00886	0.92252
ID870_00940	PhzF family phenazine biosynthesis protein CDS	0.0105128	1.00731	0.923798
ID870_08370	DegV family protein CDS	0.00987701	1.00687	0.924073
ID870_02525	glycosyltransferase family 2 protein CDS	0.00969897	1.00675	0.892794
ID870_07520	Cof-type HAD-IIB family hydrolase CDS	0.00960774	1.00668	0.951463
ID870_04435	pstB CDS	0.00862402	1.006	0.907494
ID870_02680	UDP-N-acetylmuramoyl-L-alanyl-D-glutamate--L- lysine ligase CDS	0.00810526	1.00563	0.928611
ID870_05010	glgD CDS	0.00778795	1.00541	0.960403
ID870_01150	ribonuclease HIII CDS	0.00755576	1.00525	0.941068
ID870_01965	ASCH domain-containing protein CDS	0.0071603	1.00498	0.935786
ID870_09935	phage repressor protein CDS	0.0069115	1.0048	0.983184
ID870_05925	hypothetical protein CDS	0.00690396	1.0048	0.959669
ID870_00570	PAS domain-containing protein CDS	0.00572922	1.00398	0.966466
ID870_08195	ABC transporter permease CDS	0.0040452	1.00281	0.959132
ID870_09900	dnaB CDS	0.00375772	1.00261	0.954839
ID870_09305	purB CDS	0.00364412	1.00253	0.967381
ID870_03480	LysR family transcriptional regulator CDS	0.0026364	1.00183	0.982663
ID870_05260	pepF CDS	0.00253175	1.00176	0.972452
ID870_05595	HPr kinase/phosphorylase CDS	0.00210892	1.00146	0.98799
ID870_08760	DUF2207 domain-containing protein CDS	0.00187805	1.0013	0.984132
ID870_03000	GTP pyrophosphokinase CDS	0.00151764	1.00105	0.987938
ID870_04505	ABC transporter permease CDS	0.00112706	1.00078	0.993076
ID870_05950	fabG CDS	0.000914319	1.00063	0.995859
ID870_07825	hypothetical protein CDS	0.000369854	1.00026	0.996828
ID870_03305	hflX CDS	0.000192955	1.00013	0.998404
ID870_01390	pyruvate, phosphate dikinase CDS	-0.000683375	-1.00047	0.994126
ID870_00795	thiamine diphosphokinase CDS	-0.000897152	-1.00062	0.991742
ID870_02800	LysR family transcriptional regulator CDS	-0.000947817	-1.00066	0.992236
ID870_10540	aminoglycoside 6-adenylyltransferase CDS	-0.00131857	-1.00091	0.991446
ID870_09655	septum formation initiator family protein CDS	-0.00159383	-1.00111	0.9903
ID870_08625	penicillin-binding protein CDS	-0.00229281	-1.00159	0.975495
ID870_07725	glycyl-radical enzyme activating protein CDS	-0.00255532	-1.00177	0.981593
ID870_06145	hypothetical protein CDS	-0.00284113	-1.00197	0.991743
ID870_04835	oxygen-independent coproporphyrinogen III oxidase CDS	-0.00289457	-1.00201	0.972086
ID870_00580	PTS sugar transporter subunit IIC CDS	-0.00290662	-1.00202	0.979951
ID870_01205	magnesium transporter CorA family protein CDS	-0.00344223	-1.00239	0.96656
ID870_03765	YeiH family putative sulfate export transporter CDS	-0.00393861	-1.00273	0.963007
ID870_01895	DUF1275 domain-containing protein CDS	-0.00447589	-1.00311	0.979616
ID870_09380	LysM peptidoglycan-binding domain-containing protein CDS	-0.00466222	-1.00324	0.959416
ID870_01395	gatC CDS	-0.0052964	-1.00368	0.960831
ID870_09740	ATP-binding cassette domain-containing protein CDS	-0.00555077	-1.00385	0.941449
ID870_09840	energy-coupling factor transporter ATPase CDS	-0.00555211	-1.00386	0.932332
ID870_05900	hypothetical protein CDS	-0.00592099	-1.00411	0.981707
ID870_05515	histidine phosphatase family protein CDS	-0.00667167	-1.00464	0.950563
ID870_06225	hypothetical protein CDS	-0.00673509	-1.00468	0.981908
ID870_01415	YqeG family HAD IIIA-type phosphatase CDS	-0.00673755	-1.00468	0.946708
ID870_10360	phosphopentomutase CDS	-0.00722331	-1.00502	0.964642
ID870_07495	GNAT family N-acetyltransferase CDS	-0.008233	-1.00572	0.951525
ID870_00130	response regulator transcription factor CDS	-0.00921715	-1.00641	0.940686
ID870_07325	nucleoside deaminase CDS	-0.0106142	-1.00738	0.946839
ID870_01615	DnaD domain protein CDS	-0.0106356	-1.0074	0.89983
ID870_08745	undecaprenyl/decaprenyl-phosphate alpha-N-acetylglucosaminyl 1-phosphate transferase CDS	-0.01069	-1.00744	0.877005
ID870_05445	D-alanine--D-alanine ligase CDS	-0.0113508	-1.0079	0.854575
ID870_03320	SDR family oxidoreductase CDS	-0.0114221	-1.00795	0.896866
ID870_04510	ABC transporter ATP-binding protein CDS	-0.0117938	-1.00821	0.942095
ID870_05370	DNA internalization-related competence protein ComEC/Rec2 CDS	-0.0128708	-1.00896	0.924218
ID870_02780	CapA family protein CDS	-0.0133345	-1.00929	0.932047
ID870_01470	cupin domain-containing protein CDS	-0.0133413	-1.00929	0.867286
ID870_02925	hypothetical protein CDS	-0.0133766	-1.00932	0.910234
ID870_01235	hypothetical protein CDS	-0.0141893	-1.00988	0.897871
ID870_03915	NAD kinase CDS	-0.0142473	-1.00992	0.878694
ID870_01600	response regulator transcription factor CDS	-0.0152205	-1.01061	0.820925
ID870_01255	DUF4176 domain-containing protein CDS	-0.0156527	-1.01091	0.927247
ID870_05135	bifunctional biotin--[acetyl-CoA-carboxylase] synthetase/biotin operon repressor CDS	-0.0166487	-1.01161	0.855273
ID870_05125	hypothetical protein CDS	-0.0168158	-1.01172	0.935168
ID870_04290	hypothetical protein CDS	-0.0169543	-1.01182	0.929665
ID870_07925	glutamate-5-semialdehyde dehydrogenase CDS	-0.0173336	-1.01209	0.862272
ID870_04825	TIGR01457 family HAD-type hydrolase CDS	-0.017684	-1.01233	0.856518
ID870_04265	hypothetical protein CDS	-0.0186649	-1.01302	0.901359
ID870_02345	sugar transferase CDS	-0.0192116	-1.01341	0.806292
ID870_10020	type II toxin-antitoxin system RelE/ParE family toxin CDS	-0.0199076	-1.01389	0.891957
ID870_07730	S1 RNA-binding domain-containing protein CDS	-0.0201402	-1.01406	0.832539
ID870_00860	CHAP domain-containing protein CDS	-0.0202278	-1.01412	0.862777
ID870_09795	arginine repressor CDS	-0.0210017	-1.01466	0.860811
ID870_01290	PTS beta-glucoside transporter subunit IIBCA CDS	-0.0214119	-1.01495	0.903272
ID870_00640	hypothetical protein CDS	-0.0222668	-1.01555	0.912963
ID870_09880	MarC family protein CDS	-0.0230818	-1.01613	0.732062
ID870_06615	YvcK family protein CDS	-0.0233575	-1.01632	0.767101
ID870_04695	amino acid ABC transporter permease CDS	-0.02457	-1.01718	0.845155
ID870_02200	quorum-sensing system transcriptional regulator Rgg2 CDS	-0.0251617	-1.01759	0.884436
ID870_08190	betaine/proline/choline family ABC transporter ATP-binding protein CDS	-0.0252349	-1.01765	0.778756
ID870_00325	galE CDS	-0.0265312	-1.01856	0.821859
ID870_10295	yaaA CDS	-0.0265911	-1.0186	0.829429
ID870_04900	ABC-F family ATP-binding cassette domain-containing protein CDS	-0.0275384	-1.01927	0.793194
ID870_00200	PTS mannose/fructose/sorbose transporter family subunit IID CDS	-0.0284726	-1.01993	0.911903
ID870_02610	srtC4 CDS	-0.0294854	-1.02065	0.839935
ID870_04335	iron chelate uptake ABC transporter family permease subunit CDS	-0.030797	-1.02158	0.713955
ID870_03795	rarD CDS	-0.0312898	-1.02193	0.685319
ID870_09705	ParB/RepB/Spo0J family partition protein CDS	-0.0317995	-1.02229	0.814488
ID870_02960	ABC transporter ATP-binding protein CDS	-0.0320346	-1.02245	0.764169
ID870_05720	glycosyltransferase family 4 protein CDS	-0.0322235	-1.02259	0.635293
ID870_08540	pepA CDS	-0.0331895	-1.02327	0.78986
ID870_00575	IS5 family transposase CDS	-0.034519	-1.02422	0.792221
ID870_02190	transglutaminase CDS	-0.0346333	-1.0243	0.812142
ID870_00920	MerR family transcriptional regulator CDS	-0.0348028	-1.02442	0.693468
ID870_02930	DUF1149 family protein CDS	-0.0357966	-1.02512	0.76042
ID870_05980	serine hydrolase CDS	-0.0360825	-1.02533	0.63181
ID870_00705	response regulator transcription factor CDS	-0.036148	-1.02537	0.643676
ID870_08925	mechanosensitive ion channel family protein CDS	-0.0364743	-1.0256	0.771438
ID870_08050	lipoprotein CDS	-0.036946	-1.02594	0.869878
ID870_08520	DUF4479 and tRNA-binding domain-containing protein CDS	-0.0370025	-1.02598	0.692841
ID870_10350	NupC/NupG family nucleoside CNT transporter CDS	-0.0372618	-1.02616	0.825604
ID870_09630	ftsH CDS	-0.0375421	-1.02636	0.632488
ID870_08525	thioredoxin family protein CDS	-0.0376307	-1.02643	0.646187
ID870_00240	bifunctional (p)ppGpp synthetase/guanosine-3',5'-bis(diphosphate) 3'-pyrophosphohydrolase CDS	-0.0388815	-1.02732	0.54255
ID870_10275	hypothetical protein CDS	-0.0388919	-1.02732	0.664966
ID870_03470	deoD CDS	-0.0397826	-1.02796	0.706514
ID870_02105	cvfB CDS	-0.0398008	-1.02797	0.605613
ID870_07760	Stp1/IreP family PP2C-type Ser/Thr phosphatase CDS	-0.0401009	-1.02819	0.582116
ID870_07440	rimP CDS	-0.0401308	-1.02821	0.619552
ID870_06090	hypothetical protein CDS	-0.0408272	-1.0287	0.77397
ID870_07135	zinc-dependent alcohol dehydrogenase family protein CDS	-0.0408785	-1.02874	0.696675
ID870_06195	type II toxin-antitoxin system Phd/YefM family antitoxin CDS	-0.0420077	-1.02955	0.721253
ID870_02140	class I SAM-dependent methyltransferase CDS	-0.0420255	-1.02956	0.674377
ID870_06040	Hsp33 family molecular chaperone HslO CDS	-0.0430144	-1.03026	0.742965
ID870_07290	NAD(P)H-dependent glycerol-3-phosphate dehydrogenase CDS	-0.0430748	-1.03031	0.552431
ID870_06300	amidohydrolase CDS	-0.0439109	-1.0309	0.761942
ID870_07035	hypothetical protein CDS	-0.0440323	-1.03099	0.720028
ID870_06240	hypothetical protein CDS	-0.0444354	-1.03128	0.870173
ID870_02300	obgE CDS	-0.0450501	-1.03172	0.645957
ID870_08815	argH CDS	-0.0452557	-1.03187	0.799856
ID870_01015	tkt CDS	-0.0453584	-1.03194	0.764378
ID870_04005	threonylcarbamoyl-AMP synthase CDS	-0.0458375	-1.03228	0.570591
ID870_08325	hypothetical protein CDS	-0.0460456	-1.03243	0.836604
ID870_01715	racE CDS	-0.0466463	-1.03286	0.666417
ID870_04535	trmFO CDS	-0.0467694	-1.03295	0.479117
ID870_01535	ABC transporter permease CDS	-0.0469764	-1.0331	0.671048
ID870_02605	class C sortase CDS	-0.0469845	-1.0331	0.734203
ID870_03340	DnaD domain-containing protein CDS	-0.047918	-1.03377	0.581752
ID870_09390	purH CDS	-0.0489154	-1.03449	0.750666
ID870_06055	IS3 family transposase CDS	-0.05018	-1.03539	0.520847
ID870_10545	IS5 family transposase CDS	-0.0503964	-1.03555	0.573312
ID870_04880	lpdA CDS	-0.0504448	-1.03558	0.440749
ID870_02665	iron ABC transporter permease CDS	-0.051258	-1.03617	0.63398
ID870_02855	helix-turn-helix domain-containing protein CDS	-0.0513674	-1.03625	0.682915
ID870_06050	hypothetical protein CDS	-0.0516548	-1.03645	0.749858
ID870_09440	recO CDS	-0.0517802	-1.03654	0.687151
ID870_01245	hypothetical protein CDS	-0.052117	-1.03679	0.741634
ID870_03430	ribonuclease J CDS	-0.0528913	-1.03734	0.387922
ID870_05780	uidA CDS	-0.0532618	-1.03761	0.623659
ID870_04710	lepB CDS	-0.0532866	-1.03763	0.679109
ID870_07165	DUF2316 family protein CDS	-0.0539024	-1.03807	0.829884
ID870_06420	rlmD CDS	-0.0544017	-1.03843	0.488782
ID870_01240	hypothetical protein CDS	-0.0546589	-1.03861	0.756544
ID870_03390	AI-2E family transporter CDS	-0.0552605	-1.03905	0.478433
ID870_06380	tet(M) CDS	-0.0555938	-1.03929	0.600278
ID870_02660	iron ABC transporter permease CDS	-0.0558608	-1.03948	0.619513
ID870_02940	CCA tRNA nucleotidyltransferase CDS	-0.0563479	-1.03983	0.505527
ID870_05015	glucose-1-phosphate adenylyltransferase CDS	-0.0566726	-1.04006	0.740194
ID870_06570	voltage-gated chloride channel family protein CDS	-0.0570137	-1.04031	0.611125
ID870_08460	ABC transporter ATP-binding protein CDS	-0.0576266	-1.04075	0.742952
ID870_08425	transketolase CDS	-0.0581837	-1.04115	0.666391
ID870_06220	DNA modification methylase CDS	-0.0581962	-1.04116	0.793144
ID870_05480	ppc CDS	-0.058635	-1.04148	0.663474
ID870_03780	polysaccharide deacetylase family protein CDS	-0.0587421	-1.04156	0.605769
ID870_08955	dnaJ CDS	-0.0590697	-1.04179	0.345454
ID870_06985	metallophosphoesterase CDS	-0.0612488	-1.04337	0.544148
ID870_05930	ABC transporter permease CDS	-0.0617725	-1.04375	0.621947
ID870_01710	YneF family protein CDS	-0.0620472	-1.04395	0.612205
ID870_01730	CBS domain-containing protein CDS	-0.0620496	-1.04395	0.549067
ID870_10380	rpmG CDS	-0.0630511	-1.04467	0.652507
ID870_06365	lysozyme family protein CDS	-0.0632704	-1.04483	0.8389
ID870_03070	thymidylate synthase CDS	-0.0638426	-1.04525	0.402596
ID870_07970	aquaporin family protein CDS	-0.0646225	-1.04581	0.648738
ID870_01230	aminopeptidase P family protein CDS	-0.0648962	-1.04601	0.441357
ID870_05255	HAD hydrolase-like protein CDS	-0.0658511	-1.0467	0.518879
ID870_01970	Gfo/Idh/MocA family oxidoreductase CDS	-0.0662891	-1.04702	0.462124
ID870_03925	pta CDS	-0.0670086	-1.04754	0.36845
ID870_07020	MmcQ/YjbR family DNA-binding protein CDS	-0.067266	-1.04773	0.584753
ID870_05590	prolipoprotein diacylglyceryl transferase CDS	-0.0674228	-1.04784	0.493584
ID870_00790	ribulose-phosphate 3-epimerase CDS	-0.0677654	-1.04809	0.390217
ID870_03195	ISLre2 family transposase CDS	-0.0690983	-1.04906	0.664937
ID870_00360	isoprenyl transferase CDS	-0.0717973	-1.05103	0.342949
ID870_10330	groL CDS	-0.0720317	-1.0512	0.356284
ID870_01605	HAMP domain-containing protein CDS	-0.0721692	-1.0513	0.403663
ID870_07920	rsmH CDS	-0.0738375	-1.05251	0.266885
ID870_03380	8-oxo-dGTP diphosphatase CDS	-0.074044	-1.05266	0.601214
ID870_00750	hypothetical protein CDS	-0.0740764	-1.05269	0.53602
ID870_01285	sucrose-6-phosphate hydrolase CDS	-0.0741313	-1.05273	0.573547
ID870_07565	acetyl-CoA carboxylase carboxyltransferase subunit beta CDS	-0.0741649	-1.05275	0.234258
ID870_07375	CoA-binding protein CDS	-0.0743095	-1.05286	0.44443
ID870_10210	cold-shock protein CDS	-0.0744483	-1.05296	0.70031
ID870_08735	sufD CDS	-0.0758207	-1.05396	0.455909
ID870_04085	NAD-dependent deacetylase CDS	-0.0758624	-1.05399	0.411863
ID870_09820	yaaA CDS	-0.0758688	-1.054	0.551815
ID870_03995	prfA CDS	-0.0761659	-1.05421	0.249238
ID870_04455	response regulator transcription factor CDS	-0.0768047	-1.05468	0.588163
ID870_04780	HD domain-containing protein CDS	-0.0778034	-1.05541	0.574933
ID870_05365	Cof-type HAD-IIB family hydrolase CDS	-0.0778103	-1.05541	0.508477
ID870_01060	cydD CDS	-0.077813	-1.05542	0.195034
ID870_06295	ImmA/IrrE family metallo-endopeptidase CDS	-0.0781301	-1.05565	0.47638
ID870_04675	type I pantothenate kinase CDS	-0.0788614	-1.05618	0.463773
ID870_07415	rbfA CDS	-0.0789885	-1.05628	0.344207
ID870_02750	aroC CDS	-0.0811211	-1.05784	0.240925
ID870_05545	ribD CDS	-0.0815225	-1.05813	0.758851
ID870_01370	cysteine hydrolase CDS	-0.0825083	-1.05886	0.469413
ID870_08750	mecA CDS	-0.0832903	-1.05943	0.331158
ID870_00765	rnmV CDS	-0.0835072	-1.05959	0.38323
ID870_06745	HU family DNA-binding protein CDS	-0.0838367	-1.05983	0.252302
ID870_05695	amino acid ABC transporter permease CDS	-0.0841587	-1.06007	0.668607
ID870_07150	cupin CDS	-0.0845176	-1.06033	0.704668
ID870_07230	DUF402 domain-containing protein CDS	-0.0850961	-1.06076	0.390722
ID870_04075	glycine cleavage system protein H CDS	-0.0852497	-1.06087	0.46993
ID870_07940	ABC transporter permease CDS	-0.0869163	-1.0621	0.452825
ID870_04860	TIGR00159 family protein CDS	-0.0870801	-1.06222	0.26831
ID870_07860	pepC CDS	-0.0891517	-1.06374	0.26756
ID870_00880	rimI CDS	-0.0902183	-1.06453	0.444341
ID870_01640	UDP-N-acetylmuramate--L-alanine ligase CDS	-0.0905799	-1.0648	0.220254
ID870_07575	fabZ CDS	-0.0908957	-1.06503	0.290952
ID870_07865	nadE CDS	-0.0912909	-1.06532	0.386189
ID870_00805	3'-5' exoribonuclease YhaM family protein CDS	-0.0913533	-1.06537	0.369079
ID870_06980	DUF1027 domain-containing protein CDS	-0.0913887	-1.0654	0.232556
ID870_09010	hypothetical protein CDS	-0.091552	-1.06552	0.678075
ID870_05385	tRNA1(Val) (adenine(37)-N6)-methyltransferase CDS	-0.092659	-1.06633	0.512694
ID870_08330	replication initiator protein A CDS	-0.0943346	-1.06757	0.749979
ID870_09810	GRP family sugar transporter CDS	-0.0951765	-1.0682	0.531753
ID870_02150	diacylglycerol kinase family protein CDS	-0.0958234	-1.06868	0.41532
ID870_06620	rapZ CDS	-0.0965894	-1.06924	0.220075
ID870_04105	fbsA CDS	-0.0967721	-1.06938	0.377435
ID870_02350	glycosyl transferase CDS	-0.0967981	-1.0694	0.247303
ID870_08215	Rgg/GadR/MutR family transcriptional regulator CDS	-0.0969117	-1.06948	0.390611
ID870_05800	PTS transporter subunit IIC CDS	-0.0969693	-1.06952	0.373732
ID870_04745	TVP38/TMEM64 family protein CDS	-0.097727	-1.07009	0.451383
ID870_10370	RluA family pseudouridine synthase CDS	-0.0980518	-1.07033	0.238571
ID870_02115	YozE family protein CDS	-0.0984392	-1.07061	0.576614
ID870_04885	dihydrolipoamide acetyltransferase CDS	-0.0984945	-1.07066	0.28932
ID870_02230	rpmG CDS	-0.0989006	-1.07096	0.526597
ID870_07140	MerR family transcriptional regulator CDS	-0.0991437	-1.07114	0.476153
ID870_00055	DUF3278 domain-containing protein CDS	-0.0996232	-1.07149	0.583903
ID870_08295	hypothetical protein CDS	-0.0997035	-1.07155	0.604722
ID870_08345	hypothetical protein CDS	-0.099819	-1.07164	0.756792
ID870_05965	ABC transporter permease CDS	-0.100076	-1.07183	0.530603
ID870_02155	era CDS	-0.1003	-1.072	0.298147
ID870_10445	metE CDS	-0.10109	-1.07258	0.485582
ID870_01055	cydB CDS	-0.101309	-1.07275	0.390297
ID870_05970	ABC-2 family transporter protein CDS	-0.101598	-1.07296	0.470367
ID870_06080	hypothetical protein CDS	-0.102587	-1.0737	0.519805
ID870_01010	fsa CDS	-0.102999	-1.074	0.566507
ID870_06940	hypothetical protein CDS	-0.103806	-1.0746	0.675998
ID870_05490	DUF4430 domain-containing protein CDS	-0.104078	-1.07481	0.377175
ID870_01325	CHAP domain-containing protein CDS	-0.104421	-1.07506	0.203566
ID870_03385	NUDIX hydrolase CDS	-0.104648	-1.07523	0.204795
ID870_07775	primosomal protein N' CDS	-0.105572	-1.07592	0.308463
ID870_07560	acetyl-CoA carboxylase carboxyl transferase subunit alpha CDS	-0.106311	-1.07647	0.1041
ID870_00115	pstA CDS	-0.106506	-1.07662	0.591935
ID870_09295	ruvB CDS	-0.107331	-1.07723	0.330615
ID870_01530	methionine ABC transporter ATP-binding protein CDS	-0.107784	-1.07757	0.17586
ID870_01050	cytochrome ubiquinol oxidase subunit I CDS	-0.10829	-1.07795	0.239861
ID870_09830	insulinase family protein CDS	-0.109372	-1.07876	0.391688
ID870_09925	helix-turn-helix domain-containing protein CDS	-0.109375	-1.07876	0.239867
ID870_08340	hypothetical protein CDS	-0.110101	-1.0793	0.727268
ID870_02740	type I 3-dehydroquinate dehydratase CDS	-0.110317	-1.07947	0.166263
ID870_02655	DUF1803 domain-containing protein CDS	-0.110457	-1.07957	0.371944
ID870_06045	plasmid mobilization relaxosome protein MobC CDS	-0.110717	-1.07977	0.48619
ID870_06355	ATP-binding protein CDS	-0.110855	-1.07987	0.389444
ID870_05725	glycosyltransferase CDS	-0.111776	-1.08056	0.174047
ID870_00775	rsmA CDS	-0.11196	-1.0807	0.171179
ID870_07900	DEAD/DEAH box helicase CDS	-0.112598	-1.08117	0.0826284
ID870_08725	SUF system NifU family Fe-S cluster assembly protein CDS	-0.112851	-1.08136	0.319082
ID870_03075	dihydrofolate reductase CDS	-0.113344	-1.08173	0.20425
ID870_07090	hypothetical protein CDS	-0.115718	-1.08351	0.64117
ID870_07060	hypothetical protein CDS	-0.116854	-1.08437	0.336573
ID870_05795	D-lactate dehydrogenase CDS	-0.118301	-1.08546	0.298896
ID870_10105	IS5 family transposase CDS	-0.119697	-1.08651	0.0833901
ID870_00885	tsaD CDS	-0.120433	-1.08706	0.170636
ID870_04525	O-sialoglycoprotein endopeptidase CDS	-0.120852	-1.08738	0.187629
ID870_03110	mmuM CDS	-0.122172	-1.08837	0.230785
ID870_10230	DNA-3-methyladenine glycosylase I CDS	-0.122746	-1.08881	0.178288
ID870_09345	dihydrodipicolinate synthase family protein CDS	-0.122825	-1.08886	0.619907
ID870_03855	AraC family transcriptional regulator CDS	-0.12325	-1.08919	0.50541
ID870_03770	NAD-dependent succinate-semialdehyde dehydrogenase CDS	-0.123394	-1.08929	0.503294
ID870_01090	MFS transporter CDS	-0.12445	-1.09009	0.691185
ID870_07180	leucine-rich repeat domain-containing protein CDS	-0.125024	-1.09053	0.426991
ID870_08730	cysteine desulfurase CDS	-0.125275	-1.09072	0.218818
ID870_04110	aspartate-semialdehyde dehydrogenase CDS	-0.126077	-1.09132	0.485376
ID870_01315	holo-ACP synthase CDS	-0.127489	-1.09239	0.28599
ID870_03255	uvrC CDS	-0.127727	-1.09257	0.307825
ID870_04905	mnmE CDS	-0.128559	-1.0932	0.130168
ID870_03225	IS3 family transposase CDS	-0.128763	-1.09336	0.349793
ID870_00105	substrate-binding domain-containing protein CDS	-0.129129	-1.09363	0.486449
ID870_05250	O-methyltransferase CDS	-0.129334	-1.09379	0.239911
ID870_00550	hslO CDS	-0.130378	-1.09458	0.118593
ID870_10225	ruvA CDS	-0.130526	-1.09469	0.228077
ID870_02195	shp2 CDS	-0.1316	-1.09551	0.656402
ID870_03090	TetR/AcrR family transcriptional regulator CDS	-0.135443	-1.09843	0.174579
ID870_06500	HAMP domain-containing histidine kinase CDS	-0.13545	-1.09844	0.32392
ID870_05475	FtsW/RodA/SpoVE family cell cycle protein CDS	-0.135795	-1.0987	0.158569
ID870_10340	GntR family transcriptional regulator CDS	-0.135963	-1.09883	0.36634
ID870_01185	mutY CDS	-0.136167	-1.09898	0.104254
ID870_10235	competence/damage-inducible protein A CDS	-0.136439	-1.09919	0.114507
ID870_03435	esterase family protein CDS	-0.136961	-1.09959	0.0565994
ID870_05875	M13 family metallopeptidase CDS	-0.136993	-1.09961	0.635971
ID870_03105	amino acid permease CDS	-0.139699	-1.10168	0.312222
ID870_05645	Cof-type HAD-IIB family hydrolase CDS	-0.140359	-1.10218	0.201402
ID870_05495	ECF transporter S component CDS	-0.140987	-1.10266	0.0976535
ID870_02325	CPBP family intramembrane metalloprotease CDS	-0.141542	-1.10308	0.173326
ID870_00965	hypothetical protein CDS	-0.142232	-1.10361	0.637809
ID870_10480	CPBP family intramembrane metalloprotease CDS	-0.143066	-1.10425	0.328526
ID870_09405	phosphoribosylformylglycinamidine cyclo-ligase CDS	-0.143418	-1.10452	0.471572
ID870_10130	DNA translocase FtsK CDS	-0.144409	-1.10528	0.197185
ID870_09410	amidophosphoribosyltransferase CDS	-0.145101	-1.10581	0.321382
ID870_01215	uvrA CDS	-0.145263	-1.10593	0.221038
ID870_05865	alpha/beta fold hydrolase CDS	-0.145351	-1.106	0.545314
ID870_06495	IS3 family transposase CDS	-0.145406	-1.10604	0.145101
ID870_06835	DUF1827 family protein CDS	-0.145958	-1.10647	0.337245
ID870_08910	CTP synthase CDS	-0.147122	-1.10736	0.144477
ID870_05430	YwaF family protein CDS	-0.147651	-1.10776	0.194636
ID870_01880	exodeoxyribonuclease III CDS	-0.148119	-1.10812	0.12807
ID870_04295	sensor histidine kinase CDS	-0.148218	-1.1082	0.0626156
ID870_06660	MBL fold metallo-hydrolase CDS	-0.148336	-1.10829	0.136682
ID870_01310	3-deoxy-7-phosphoheptulonate synthase CDS	-0.15077	-1.11016	0.16925
ID870_09300	helix-turn-helix domain-containing protein CDS	-0.150857	-1.11023	0.274599
ID870_05065	GNAT family N-acetyltransferase CDS	-0.152503	-1.1115	0.294943
ID870_07390	trimeric intracellular cation channel family protein CDS	-0.153009	-1.11189	0.407751
ID870_01345	asparaginase CDS	-0.153204	-1.11204	0.16968
ID870_04080	protein-ADP-ribose hydrolase CDS	-0.154407	-1.11296	0.163526
ID870_06805	phospho-sugar mutase CDS	-0.155543	-1.11384	0.279719
ID870_09950	hypothetical protein CDS	-0.156499	-1.11458	0.501066
ID870_00875	tsaB CDS	-0.156717	-1.11475	0.164522
ID870_09375	N-acetylmannosamine-6-phosphate 2-epimerase CDS	-0.157052	-1.11501	0.479971
ID870_05295	queA CDS	-0.157355	-1.11524	0.0723765
ID870_02900	aminoacyltransferase CDS	-0.158255	-1.11594	0.105845
ID870_02095	UMP kinase CDS	-0.161139	-1.11817	0.021787
ID870_05870	alpha/beta hydrolase CDS	-0.161925	-1.11878	0.570701
ID870_05675	response regulator transcription factor CDS	-0.162351	-1.11911	0.116747
ID870_05360	LacI family DNA-binding transcriptional regulator CDS	-0.163711	-1.12016	0.351656
ID870_08480	ABC transporter substrate-binding protein CDS	-0.164844	-1.12105	0.286561
ID870_07580	acetyl-CoA carboxylase biotin carboxyl carrier protein CDS	-0.164888	-1.12108	0.0669658
ID870_06190	type II toxin-antitoxin system death-on-curing family toxin CDS	-0.165124	-1.12126	0.294734
ID870_00480	LD-carboxypeptidase CDS	-0.165532	-1.12158	0.099419
ID870_07380	polA CDS	-0.166347	-1.12221	0.130324
ID870_01035	hypothetical protein CDS	-0.166366	-1.12223	0.473942
ID870_07500	tsaE CDS	-0.167221	-1.12289	0.163584
ID870_07160	DUF2316 family protein CDS	-0.167241	-1.12291	0.54699
ID870_09735	YfhO family protein CDS	-0.167488	-1.1231	0.148564
ID870_04150	carA CDS	-0.167664	-1.12324	0.353681
ID870_08830	response regulator transcription factor CDS	-0.167896	-1.12342	0.194684
ID870_03145	hypothetical protein CDS	-0.167942	-1.12345	0.606507
ID870_07930	proB CDS	-0.168175	-1.12364	0.15036
ID870_05115	hypothetical protein CDS	-0.168932	-1.12423	0.422512
ID870_08280	hypothetical protein CDS	-0.169084	-1.12434	0.509529
ID870_02045	LysR family transcriptional regulator CDS	-0.170824	-1.1257	0.20492
ID870_00355	yajC CDS	-0.171683	-1.12637	0.0476071
ID870_00955	hypothetical protein CDS	-0.171746	-1.12642	0.235889
ID870_04945	DNA/RNA non-specific endonuclease CDS	-0.172784	-1.12723	0.318763
ID870_03285	pullulanase CDS	-0.173391	-1.12771	0.13886
ID870_10115	MerR family transcriptional regulator CDS	-0.173541	-1.12782	0.42614
ID870_03015	mvk CDS	-0.174189	-1.12833	0.0265522
ID870_07370	perR CDS	-0.174954	-1.12893	0.0562766
ID870_04140	dihydroorotase CDS	-0.175916	-1.12968	0.349136
ID870_01955	3-oxoacyl-ACP reductase CDS	-0.177292	-1.13076	0.146188
ID870_06705	DUF1934 domain-containing protein CDS	-0.178251	-1.13151	0.246803
ID870_10125	hypothetical protein CDS	-0.178258	-1.13152	0.262122
ID870_00675	ulaG CDS	-0.178615	-1.1318	0.472055
ID870_05690	amino acid ABC transporter permease CDS	-0.178704	-1.13187	0.341603
ID870_04370	CPBP family intramembrane metalloprotease CDS	-0.178723	-1.13188	0.164965
ID870_04145	aspartate carbamoyltransferase catalytic subunit CDS	-0.17927	-1.13231	0.388621
ID870_07155	carboxymuconolactone decarboxylase family protein CDS	-0.179712	-1.13266	0.409332
ID870_05860	alpha/beta hydrolase CDS	-0.18023	-1.13306	0.389074
ID870_07585	fabF CDS	-0.180237	-1.13307	0.0480121
ID870_08335	hypothetical protein CDS	-0.180856	-1.13356	0.558492
ID870_00190	PTS sugar transporter subunit IIB CDS	-0.181337	-1.13393	0.37284
ID870_09915	site-specific integrase CDS	-0.181459	-1.13403	0.0802624
ID870_03440	matrixin family metalloprotease CDS	-0.181463	-1.13403	0.154568
ID870_00910	DUF536 domain-containing protein CDS	-0.18227	-1.13467	0.27784
ID870_05685	transporter substrate-binding domain-containing protein CDS	-0.182303	-1.13469	0.334061
ID870_10015	type II toxin-antitoxin system RelB/DinJ family antitoxin CDS	-0.183011	-1.13525	0.21267
ID870_01095	universal stress protein CDS	-0.183364	-1.13553	0.55968
ID870_09930	hypothetical protein CDS	-0.183737	-1.13582	0.477399
ID870_09965	hypothetical protein CDS	-0.184187	-1.13618	0.580375
ID870_07800	sensor histidine kinase CDS	-0.184365	-1.13632	0.236425
ID870_09310	hypothetical protein CDS	-0.184395	-1.13634	0.304304
ID870_01630	SNF2 helicase associated domain-containing protein CDS	-0.185555	-1.13725	0.0936917
ID870_02215	ABC transporter ATP-binding protein CDS	-0.185612	-1.1373	0.310767
ID870_04070	MsnO8 family LLM class oxidoreductase CDS	-0.185672	-1.13735	0.140943
ID870_02625	phosphatase PAP2 family protein CDS	-0.185876	-1.13751	0.0454491
ID870_02010	metal ABC transporter substrate-binding protein CDS	-0.185973	-1.13758	0.183444
ID870_02040	DUF3397 domain-containing protein CDS	-0.186649	-1.13812	0.492817
ID870_05345	DNA polymerase III subunit delta CDS	-0.188041	-1.13922	0.238438
ID870_10120	replication protein CDS	-0.190117	-1.14086	0.172787
ID870_10560	DUF1310 family protein CDS	-0.190945	-1.14151	0.408743
ID870_00320	alpha-glucosidase CDS	-0.193088	-1.14321	0.0627441
ID870_07570	accC CDS	-0.193621	-1.14363	0.0143872
ID870_09975	primase C-terminal domain-containing protein CDS	-0.193804	-1.14378	0.408714
ID870_02145	ybeY CDS	-0.19397	-1.14391	0.0316908
ID870_05745	beta-hexosamidase CDS	-0.19433	-1.14419	0.0651009
ID870_10460	iron-containing alcohol dehydrogenase family protein CDS	-0.194654	-1.14445	0.0637959
ID870_03345	tRNA (adenine-N(1))-methyltransferase CDS	-0.195401	-1.14504	0.0240758
ID870_06735	dihydroorotate oxidase CDS	-0.195544	-1.14516	0.163164
ID870_10335	hypothetical protein CDS	-0.196601	-1.146	0.372493
ID870_06790	exodeoxyribonuclease VII large subunit CDS	-0.197262	-1.14652	0.0486299
ID870_01175	trxA CDS	-0.198043	-1.14714	0.280863
ID870_02265	NAD(P)H-dependent oxidoreductase CDS	-0.199063	-1.14795	0.165879
ID870_05730	alpha-amylase CDS	-0.200195	-1.14885	0.0554294
ID870_05270	MFS transporter CDS	-0.200538	-1.14913	0.0351451
ID870_08855	rbsD CDS	-0.200603	-1.14918	0.427484
ID870_04135	orotate phosphoribosyltransferase CDS	-0.201493	-1.14989	0.177898
ID870_10040	DUF1304 domain-containing protein CDS	-0.201577	-1.14995	0.354204
ID870_02125	PhoH family protein CDS	-0.201624	-1.14999	0.0949417
ID870_01525	M20/M25/M40 family metallo-hydrolase CDS	-0.202065	-1.15034	0.0155539
ID870_06375	tetracycline resistance determinant leader peptide CDS	-0.202991	-1.15108	0.192942
ID870_10530	DUF2812 domain-containing protein CDS	-0.203539	-1.15152	0.0952973
ID870_05750	HAD family hydrolase CDS	-0.204522	-1.1523	0.24534
ID870_00205	sensor histidine kinase CDS	-0.205138	-1.1528	0.085107
ID870_01940	GNAT family N-acetyltransferase CDS	-0.205937	-1.15344	0.207052
ID870_01645	GNAT family N-acetyltransferase CDS	-0.206093	-1.15356	0.0115891
ID870_01260	hypothetical protein CDS	-0.206446	-1.15384	0.274058
ID870_05765	uxaC CDS	-0.206745	-1.15408	0.312774
ID870_07310	5-formyltetrahydrofolate cyclo-ligase CDS	-0.207498	-1.15468	0.267514
ID870_10245	spx CDS	-0.207853	-1.15497	0.397148
ID870_00890	aminotransferase class V-fold PLP-dependent enzyme CDS	-0.209459	-1.15625	0.0311014
ID870_01580	rsmG CDS	-0.209559	-1.15633	0.00909088
ID870_01890	PTS sugar transporter subunit IIC CDS	-0.209626	-1.15639	0.14418
ID870_10220	MFS transporter CDS	-0.210811	-1.15734	0.00290273
ID870_01045	NAD(P)/FAD-dependent oxidoreductase CDS	-0.210938	-1.15744	0.0075973
ID870_04375	restriction endonuclease subunit S CDS	-0.211035	-1.15752	0.0863592
ID870_00760	TatD family hydrolase CDS	-0.211678	-1.15803	0.019769
ID870_05510	aminoacyl-tRNA deacylase CDS	-0.21201	-1.1583	0.0669242
ID870_02245	smpB CDS	-0.212374	-1.15859	0.17115
ID870_00925	class I SAM-dependent methyltransferase CDS	-0.214867	-1.1606	0.196305
ID870_08535	hypothetical protein CDS	-0.215002	-1.16071	0.247153
ID870_06545	helix-turn-helix domain-containing protein CDS	-0.215671	-1.16124	0.146372
ID870_09875	mnmA CDS	-0.215962	-1.16148	0.00996193
ID870_07870	nicotinate phosphoribosyltransferase CDS	-0.216934	-1.16226	0.0759797
ID870_02225	multidrug efflux MFS transporter CDS	-0.21757	-1.16277	0.0384051
ID870_08220	hypothetical protein CDS	-0.21795	-1.16308	0.419748
ID870_07465	ABC transporter ATP-binding protein CDS	-0.217972	-1.1631	0.0251332
ID870_10110	site-specific integrase CDS	-0.219169	-1.16406	0.0213573
ID870_03335	adenine phosphoribosyltransferase CDS	-0.219272	-1.16415	0.0110065
ID870_02995	ABC transporter ATP-binding protein CDS	-0.22038	-1.16504	0.0718704
ID870_08420	ferric reductase-like transmembrane domain-containing protein CDS	-0.221859	-1.16624	0.0355528
ID870_08705	peptide ABC transporter substrate-binding protein CDS	-0.221912	-1.16628	0.0402253
ID870_08440	PTS sugar transporter subunit IIB CDS	-0.222173	-1.16649	0.413083
ID870_02220	hypothetical protein CDS	-0.222553	-1.1668	0.114309
ID870_06740	hypothetical protein CDS	-0.223434	-1.16751	0.429367
ID870_07215	purine-nucleoside phosphorylase CDS	-0.223535	-1.16759	0.0804443
ID870_06575	chorismate mutase CDS	-0.223547	-1.1676	0.17749
ID870_07285	rnpA CDS	-0.223817	-1.16782	0.125037
ID870_04530	GNAT family N-acetyltransferase CDS	-0.223931	-1.16791	0.215383
ID870_04395	bifunctional riboflavin kinase/FAD synthetase CDS	-0.224076	-1.16803	0.151205
ID870_02735	class I SAM-dependent rRNA methyltransferase CDS	-0.224287	-1.1682	0.000119953
ID870_01320	alanine racemase CDS	-0.22485	-1.16866	0.0169655
ID870_09445	pyridoxal phosphate-dependent aminotransferase CDS	-0.225727	-1.16937	0.0185945
ID870_00335	Spo0B domain-containing protein CDS	-0.22599	-1.16958	0.0259879
ID870_09990	hypothetical protein CDS	-0.226142	-1.1697	0.486572
ID870_02755	YlbF/YmcA family competence regulator CDS	-0.226142	-1.1697	0.0562749
ID870_06085	serine/threonine protein kinase CDS	-0.2262	-1.16975	0.133669
ID870_08025	PadR family transcriptional regulator CDS	-0.226343	-1.16987	0.132298
ID870_04270	CHAP domain-containing protein CDS	-0.226455	-1.16996	0.0341209
ID870_03180	hypothetical protein CDS	-0.227232	-1.17059	0.162486
ID870_00455	peptide deformylase CDS	-0.228423	-1.17155	0.00613491
ID870_05230	DUF554 domain-containing protein CDS	-0.22858	-1.17168	0.101268
ID870_00930	YbaB/EbfC family nucleoid-associated protein CDS	-0.228723	-1.1718	0.0645384
ID870_07205	S8 family serine peptidase CDS	-0.228965	-1.17199	0.153719
ID870_05625	permease CDS	-0.229567	-1.17248	0.050017
ID870_05150	GAF domain-containing protein CDS	-0.229701	-1.17259	0.00778262
ID870_01265	efp CDS	-0.230456	-1.17321	0.125868
ID870_05485	pepF CDS	-0.231337	-1.17392	0.249794
ID870_04065	NADH-dependent flavin oxidoreductase CDS	-0.232698	-1.17503	0.0851235
ID870_00330	response regulator CDS	-0.233129	-1.17538	0.0756398
ID870_10240	recA CDS	-0.233376	-1.17558	0.000458929
ID870_09825	insulinase family protein CDS	-0.234228	-1.17628	0.00860762
ID870_10085	YfcC family protein CDS	-0.234583	-1.17657	0.140365
ID870_09680	helix-turn-helix transcriptional regulator CDS	-0.236216	-1.1779	0.172626
ID870_10385	secE CDS	-0.237819	-1.17921	0.099839
ID870_07335	biotin transporter BioY CDS	-0.237919	-1.17929	0.0536423
ID870_07065	DUF1912 family protein CDS	-0.23812	-1.17945	0.133172
ID870_03670	sodium:alanine symporter family protein CDS	-0.240693	-1.18156	0.0596333
ID870_08030	hypothetical protein CDS	-0.240961	-1.18178	0.102056
ID870_03190	IS3 family transposase CDS	-0.241194	-1.18197	0.0981244
ID870_04515	S41 family peptidase CDS	-0.242076	-1.18269	0.251618
ID870_04955	murA CDS	-0.242418	-1.18297	0.0345394
ID870_05425	LPXTG cell wall anchor domain-containing protein CDS	-0.242503	-1.18304	0.0776561
ID870_01335	aldo/keto reductase CDS	-0.242591	-1.18312	0.0688618
ID870_06950	biotin transporter BioY CDS	-0.242694	-1.1832	0.156518
ID870_01250	hypothetical protein CDS	-0.24336	-1.18375	0.197048
ID870_03735	DNA alkylation repair protein CDS	-0.244912	-1.18502	0.0240017
ID870_08495	LytTR family transcriptional regulator DNA-binding domain-containing protein CDS	-0.245638	-1.18562	0.0345541
ID870_10090	HAMP domain-containing histidine kinase CDS	-0.245963	-1.18588	0.0127374
ID870_08685	ATP-binding cassette domain-containing protein CDS	-0.246318	-1.18618	0.108496
ID870_08500	sensor protein LytS CDS	-0.24641	-1.18625	0.0137107
ID870_08950	PLP-dependent aminotransferase family protein CDS	-0.246591	-1.1864	0.0549396
ID870_03210	pneumococcal-type histidine triad protein CDS	-0.24711	-1.18683	0.0314002
ID870_00645	dihydrofolate reductase CDS	-0.247554	-1.18719	0.161594
ID870_01820	ABC transporter ATP-binding protein CDS	-0.248386	-1.18788	0.356067
ID870_01790	ATP-dependent Clp protease proteolytic subunit CDS	-0.248494	-1.18797	0.00563085
ID870_00025	hypothetical protein CDS	-0.250962	-1.19	0.168918
ID870_04680	30S ribosomal protein S20 CDS	-0.251367	-1.19033	0.109377
ID870_07605	acyl carrier protein CDS	-0.25255	-1.19131	0.0553028
ID870_01070	polyprenyl synthetase family protein CDS	-0.252843	-1.19155	0.0826394
ID870_05600	PspC domain-containing protein CDS	-0.25346	-1.19206	0.239794
ID870_00250	zinc ABC transporter substrate-binding protein CDS	-0.253691	-1.19225	0.332273
ID870_00255	pneumococcal-type histidine triad protein CDS	-0.255371	-1.19364	0.134645
ID870_01085	Crp/Fnr family transcriptional regulator CDS	-0.255729	-1.19394	0.234199
ID870_07795	response regulator transcription factor CDS	-0.25607	-1.19422	0.141974
ID870_10280	Gfo/Idh/MocA family oxidoreductase CDS	-0.256485	-1.19457	0.00388345
ID870_04280	hypothetical protein CDS	-0.25665	-1.1947	0.0776821
ID870_00845	aromatic acid exporter family protein CDS	-0.256665	-1.19471	0.0519729
ID870_09890	DHH family phosphoesterase CDS	-0.259142	-1.19677	0.00206192
ID870_00155	GHKL domain-containing protein CDS	-0.259812	-1.19732	0.00685307
ID870_10285	GNAT family N-acetyltransferase CDS	-0.260159	-1.19761	0.024995
ID870_07330	MBL fold metallo-hydrolase CDS	-0.260233	-1.19767	0.0290844
ID870_05575	DUF3270 domain-containing protein CDS	-0.26136	-1.19861	0.044504
ID870_03375	hylB CDS	-0.261757	-1.19894	0.00310706
ID870_06115	phage holin family protein CDS	-0.263254	-1.20018	0.406548
ID870_09285	membrane protein CDS	-0.263576	-1.20045	0.119773
ID870_01690	HD domain-containing protein CDS	-0.264351	-1.2011	0.0419917
ID870_01705	hypothetical protein CDS	-0.265574	-1.20211	0.410365
ID870_00020	hypothetical protein CDS	-0.266285	-1.20271	0.0990558
ID870_07880	DUF4059 family protein CDS	-0.266308	-1.20273	0.0495359
ID870_00015	hypothetical protein CDS	-0.266901	-1.20322	0.352764
ID870_09960	hypothetical protein CDS	-0.268039	-1.20417	0.421259
ID870_09280	acyltransferase CDS	-0.269098	-1.20505	0.0486459
ID870_08465	ABC transporter ATP-binding protein CDS	-0.269216	-1.20515	0.133062
ID870_07515	hypothetical protein CDS	-0.269557	-1.20544	0.00772803
ID870_07225	recX CDS	-0.271875	-1.20738	0.0296016
ID870_09340	ROK family protein CDS	-0.272687	-1.20806	0.244465
ID870_06245	hypothetical protein CDS	-0.273159	-1.20845	0.343501
ID870_02520	DUF1972 domain-containing protein CDS	-0.273291	-1.20856	0.0040467
ID870_08755	undecaprenyl-diphosphate phosphatase CDS	-0.273541	-1.20877	2.93496e-05
ID870_06360	membrane protein CDS	-0.273813	-1.209	0.113376
ID870_03990	thymidine kinase CDS	-0.273951	-1.20911	0.00113167
ID870_07395	heavy-metal-associated domain-containing protein CDS	-0.274765	-1.2098	0.212633
ID870_07690	fructose-6-phosphate aldolase CDS	-0.275307	-1.21025	0.0595546
ID870_05350	class I SAM-dependent methyltransferase CDS	-0.276566	-1.21131	0.0703681
ID870_08560	helix-turn-helix transcriptional regulator CDS	-0.278422	-1.21287	0.0800073
ID870_03885	redox-sensing transcriptional repressor Rex CDS	-0.278489	-1.21292	0.00155219
ID870_00785	rsgA CDS	-0.279333	-1.21363	0.0240324
ID870_05120	hypothetical protein CDS	-0.280216	-1.21438	0.178483
ID870_01910	brnQ CDS	-0.281757	-1.21567	0.0256311
ID870_05340	superoxide dismutase CDS	-0.282387	-1.21621	0.0582836
ID870_00995	PTS sugar transporter subunit IIA CDS	-0.282657	-1.21643	0.0886515
ID870_10215	mutL CDS	-0.282826	-1.21658	0.00119235
ID870_06960	ABC transporter ATP-binding protein CDS	-0.283327	-1.217	0.0327529
ID870_06540	IS3 family transposase CDS	-0.28333	-1.217	0.162977
ID870_02445	malQ CDS	-0.285788	-1.21908	0.0174826
ID870_08690	ABC transporter ATP-binding protein CDS	-0.287246	-1.22031	0.0760835
ID870_01660	amidase CDS	-0.288869	-1.22168	0.0281615
ID870_01695	Bax inhibitor-1/YccA family protein CDS	-0.28947	-1.22219	0.0541828
ID870_04035	hypothetical protein CDS	-0.289696	-1.22238	0.132427
ID870_00600	PTS sugar transporter subunit IIC CDS	-0.289954	-1.2226	0.25225
ID870_00630	fsa CDS	-0.290139	-1.22276	0.252998
ID870_04950	DNA-directed RNA polymerase subunit beta CDS	-0.290197	-1.22281	0.0227926
ID870_03585	plsY CDS	-0.291054	-1.22353	0.00298132
ID870_09685	DUF951 family protein CDS	-0.291152	-1.22362	0.0734797
ID870_00165	hypothetical protein CDS	-0.29207	-1.2244	0.112067
ID870_10490	MazG-like family protein CDS	-0.293562	-1.22566	0.209012
ID870_04895	thiamine pyrophosphate-dependent dehydrogenase E1 component subunit alpha CDS	-0.294824	-1.22673	0.0304326
ID870_02080	ABC transporter permease CDS	-0.295167	-1.22703	0.305654
ID870_04960	DUF1146 domain-containing protein CDS	-0.295809	-1.22757	0.0242555
ID870_10065	DNA-binding domain-containing protein CDS	-0.297982	-1.22942	0.337957
ID870_09835	pgsA CDS	-0.298286	-1.22968	0.00482079
ID870_01295	ROK family protein CDS	-0.298856	-1.23017	0.178542
ID870_00960	SDR family NAD(P)-dependent oxidoreductase CDS	-0.298882	-1.23019	0.117411
ID870_05880	peptidase M13 CDS	-0.298906	-1.23021	0.342624
ID870_08640	metal ABC transporter permease CDS	-0.301101	-1.23208	0.0483093
ID870_07790	DUF1211 domain-containing protein CDS	-0.301917	-1.23278	0.0775069
ID870_08010	isoprenylcysteine carboxyl methyltransferase family protein CDS	-0.301967	-1.23282	0.158747
ID870_07555	hypothetical protein CDS	-0.303053	-1.23375	0.0810303
ID870_10440	AzlD domain-containing protein CDS	-0.303432	-1.23408	0.173638
ID870_04890	alpha-ketoacid dehydrogenase subunit beta CDS	-0.303732	-1.23433	0.00531116
ID870_01000	PTS fructose transporter subunit IIC CDS	-0.303806	-1.2344	0.0235439
ID870_07595	fabD CDS	-0.304732	-1.23519	0.00412892
ID870_05995	CHAP domain-containing protein CDS	-0.305296	-1.23567	0.328286
ID870_00865	ribonuclease J CDS	-0.305531	-1.23587	0.00394117
ID870_04795	ndk CDS	-0.308014	-1.238	0.000591426
ID870_02990	ABC transporter ATP-binding protein CDS	-0.309767	-1.23951	0.0153584
ID870_06955	aminodeoxychorismate/anthranilate synthase component II CDS	-0.310358	-1.24002	0.00600939
ID870_08475	ABC transporter permease CDS	-0.310362	-1.24002	0.0427127
ID870_07600	fabK CDS	-0.310949	-1.24052	0.00210174
ID870_06060	YSIRK-type signal peptide-containing protein CDS	-0.311007	-1.24057	0.0223781
ID870_05890	S8 family serine peptidase CDS	-0.312574	-1.24192	0.119406
ID870_02075	ABC transporter permease CDS	-0.314229	-1.24335	0.248342
ID870_07875	trxB CDS	-0.31445	-1.24354	0.0234511
ID870_09805	helix-turn-helix transcriptional regulator CDS	-0.314757	-1.2438	0.0778112
ID870_00380	glycoside hydrolase family 73 protein CDS	-0.314982	-1.244	0.0168475
ID870_04610	cation:proton antiporter CDS	-0.315026	-1.24403	0.125193
ID870_07840	gpsB CDS	-0.315591	-1.24452	0.0146694
ID870_01825	CBS domain-containing protein CDS	-0.317254	-1.24596	0.200039
ID870_10390	YSIRK-type signal peptide-containing protein CDS	-0.318694	-1.2472	0.0104063
ID870_07305	rhomboid family intramembrane serine protease CDS	-0.319806	-1.24816	0.00439335
ID870_10325	groES CDS	-0.319877	-1.24822	0.00172804
ID870_05845	permease CDS	-0.323475	-1.25134	0.171327
ID870_06185	hypothetical protein CDS	-0.326005	-1.25354	0.106543
ID870_08870	substrate-binding domain-containing protein CDS	-0.327336	-1.25469	0.0691476
ID870_05935	ABC transporter ATP-binding protein CDS	-0.32739	-1.25474	0.0363324
ID870_01330	recG CDS	-0.32752	-1.25485	0.0307882
ID870_09970	hypothetical protein CDS	-0.329353	-1.25645	0.310092
ID870_02235	secG CDS	-0.330366	-1.25733	0.0533743
ID870_01040	prenyltransferase CDS	-0.331114	-1.25798	0.00562961
ID870_09635	hpt CDS	-0.331247	-1.2581	0.0174897
ID870_01130	dinB CDS	-0.331299	-1.25815	0.015438
ID870_05500	glycoside hydrolase family 25 protein CDS	-0.331515	-1.25833	0.0199505
ID870_05805	LysR family transcriptional regulator CDS	-0.331826	-1.25861	0.0308751
ID870_05620	hypothetical protein CDS	-0.332043	-1.25879	0.0317816
ID870_04565	hypothetical protein CDS	-0.332306	-1.25902	0.0995663
ID870_06535	IS3 family transposase CDS	-0.332933	-1.25957	0.113136
ID870_04465	putative DNA-binding protein CDS	-0.333745	-1.26028	0.0233744
ID870_06120	hypothetical protein CDS	-0.333776	-1.26031	0.120345
ID870_07770	methionyl-tRNA formyltransferase CDS	-0.333846	-1.26037	0.0671141
ID870_05955	hypothetical protein CDS	-0.334906	-1.2613	0.0695844
ID870_02290	aminopeptidase CDS	-0.335854	-1.26212	0.00422131
ID870_07590	fabG CDS	-0.335929	-1.26219	0.00298262
ID870_06930	AMP-binding protein CDS	-0.336103	-1.26234	0.0391235
ID870_01610	nrdR CDS	-0.337457	-1.26353	0.0157952
ID870_08300	type II toxin-antitoxin system RelE/ParE family toxin CDS	-0.33789	-1.26391	0.0899713
ID870_00465	MFS transporter CDS	-0.338495	-1.26444	0.0260791
ID870_03575	hypothetical protein CDS	-0.33978	-1.26556	0.028294
ID870_06330	hypothetical protein CDS	-0.341402	-1.26699	0.253361
ID870_04485	peptide ABC transporter substrate-binding protein CDS	-0.341933	-1.26745	0.0677591
ID870_05375	helix-hairpin-helix domain-containing protein CDS	-0.343112	-1.26849	0.292002
ID870_08505	HAD family hydrolase CDS	-0.343596	-1.26892	0.0103183
ID870_06945	bioB CDS	-0.344962	-1.27012	0.0710126
ID870_03235	hypothetical protein CDS	-0.344999	-1.27015	0.0391671
ID870_06505	response regulator transcription factor CDS	-0.345805	-1.27086	0.250589
ID870_09415	phosphoribosylformylglycinamidine synthase CDS	-0.345836	-1.27089	0.0101492
ID870_00160	ABC transporter ATP-binding protein CDS	-0.347063	-1.27197	0.0443503
ID870_05975	ATP-binding cassette domain-containing protein CDS	-0.347813	-1.27263	0.00782272
ID870_01385	kinase/pyrophosphorylase CDS	-0.348265	-1.27303	0.00321343
ID870_08960	dnaK CDS	-0.34827	-1.27303	0.00135196
ID870_08865	rbsC CDS	-0.348522	-1.27326	0.0434896
ID870_06135	phage tail tape measure protein CDS	-0.349659	-1.27426	0.0599762
ID870_00170	ABC transporter ATP-binding protein CDS	-0.350057	-1.27461	0.00306373
ID870_10250	IreB family regulatory phosphoprotein CDS	-0.351211	-1.27563	0.0499377
ID870_04925	neutral zinc metallopeptidase CDS	-0.351688	-1.27605	0.0690269
ID870_06935	thiolase family protein CDS	-0.352065	-1.27639	0.188783
ID870_06920	prepilin peptidase CDS	-0.352384	-1.27667	0.128735
ID870_06475	HAD-IA family hydrolase CDS	-0.353497	-1.27765	0.00442488
ID870_05895	hypothetical protein CDS	-0.354294	-1.27836	0.19409
ID870_09000	nucleotidyltransferase family protein CDS	-0.356501	-1.28032	0.0782533
ID870_09420	phosphoribosylaminoimidazolesuccinocarboxamide synthase CDS	-0.357455	-1.28116	0.194706
ID870_07765	rsmB CDS	-0.357965	-1.28162	0.0253434
ID870_05505	SDR family oxidoreductase CDS	-0.36005	-1.28347	0.0439115
ID870_08990	sigma-70 family RNA polymerase sigma factor CDS	-0.360972	-1.28429	0.255576
ID870_05705	DUF3114 domain-containing protein CDS	-0.360981	-1.2843	0.00993453
ID870_05840	ABC transporter ATP-binding protein CDS	-0.361193	-1.28449	0.0439657
ID870_09745	YitT family protein CDS	-0.361797	-1.28503	6.87737e-05
ID870_05680	amino acid ABC transporter ATP-binding protein CDS	-0.362167	-1.28536	0.0885441
ID870_04490	xerS CDS	-0.362804	-1.28592	0.048638
ID870_01380	helix-turn-helix transcriptional regulator CDS	-0.364035	-1.28702	0.000241168
ID870_02090	ABC transporter ATP-binding protein CDS	-0.366724	-1.28942	0.118473
ID870_07360	response regulator transcription factor CDS	-0.369048	-1.2915	0.0243848
ID870_08470	ABC transporter permease CDS	-0.369541	-1.29194	0.014968
ID870_09005	hypothetical protein CDS	-0.369713	-1.2921	0.106287
ID870_03240	VOC family protein CDS	-0.369773	-1.29215	0.00969742
ID870_01685	RNA methyltransferase CDS	-0.370132	-1.29247	0.017219
ID870_00110	pstC CDS	-0.370375	-1.29269	0.0663565
ID870_00665	hypothetical protein CDS	-0.370474	-1.29278	0.175311
ID870_08260	helix-turn-helix transcriptional regulator CDS	-0.372577	-1.29466	0.0221186
ID870_06685	queG CDS	-0.373089	-1.29512	0.00268851
ID870_06820	DUF1797 family protein CDS	-0.374245	-1.29616	0.015161
ID870_06590	bifunctional oligoribonuclease/PAP phosphatase NrnA CDS	-0.374761	-1.29662	0.0207327
ID870_00040	replication-associated recombination protein A CDS	-0.375208	-1.29703	0.000140407
ID870_02985	MarR family transcriptional regulator CDS	-0.375998	-1.29774	0.0231191
ID870_08035	ABC transporter ATP-binding protein CDS	-0.376332	-1.29804	0.00205057
ID870_03910	GTP pyrophosphokinase family protein CDS	-0.377377	-1.29898	0.00417381
ID870_08225	hypothetical protein CDS	-0.377731	-1.2993	0.129323
ID870_07665	ComF family protein CDS	-0.378805	-1.30026	0.250111
ID870_02285	LPXTG cell wall anchor domain-containing protein CDS	-0.379171	-1.30059	0.0386294
ID870_07830	class I SAM-dependent RNA methyltransferase CDS	-0.379849	-1.30121	0.00711708
ID870_10290	nrdG CDS	-0.38041	-1.30171	0.00549974
ID870_02330	uvrB CDS	-0.380918	-1.30217	0.0532244
ID870_08090	hypothetical protein CDS	-0.380957	-1.30221	0.0752244
ID870_09955	hypothetical protein CDS	-0.380998	-1.30224	0.229842
ID870_04390	truB CDS	-0.383063	-1.30411	0.00111299
ID870_06490	CsbD family protein CDS	-0.384389	-1.30531	0.0805116
ID870_05280	glutathione S-transferase family protein CDS	-0.38783	-1.30842	0.0406361
ID870_02240	rnr CDS	-0.389146	-1.30962	0.0246079
ID870_10550	type II toxin-antitoxin system RelB/DinJ family antitoxin CDS	-0.391653	-1.3119	0.213261
ID870_07210	GNAT family N-acetyltransferase CDS	-0.392453	-1.31262	0.0101514
ID870_04060	lipoate--protein ligase family protein CDS	-0.392491	-1.31266	0.0120608
ID870_10525	helix-turn-helix transcriptional regulator CDS	-0.392941	-1.31307	0.00491046
ID870_07400	copper-translocating P-type ATPase CDS	-0.396437	-1.31625	0.00188616
ID870_10435	AzlC family ABC transporter permease CDS	-0.396687	-1.31648	0.00783335
ID870_07625	HAD family phosphatase CDS	-0.397202	-1.31695	0.00220592
ID870_05760	uxuA CDS	-0.399335	-1.3189	0.0192102
ID870_00975	hypothetical protein CDS	-0.400089	-1.31959	0.000838821
ID870_09370	carbohydrate ABC transporter substrate-binding protein CDS	-0.400271	-1.31976	0.0673208
ID870_03040	glutathione S-transferase family protein CDS	-0.400882	-1.32032	0.0378642
ID870_03930	SDR family oxidoreductase CDS	-0.400912	-1.32034	0.0247342
ID870_09290	low molecular weight phosphotyrosine protein phosphatase CDS	-0.401142	-1.32055	0.023215
ID870_05415	PH domain-containing protein CDS	-0.40204	-1.32138	0.049355
ID870_04580	hypothetical protein CDS	-0.402141	-1.32147	0.18542
ID870_07845	DUF1273 domain-containing protein CDS	-0.40252	-1.32181	0.0143977
ID870_08805	L-lactate dehydrogenase CDS	-0.403603	-1.32281	0.000346474
ID870_07615	MarR family transcriptional regulator CDS	-0.404722	-1.32383	0.0010502
ID870_03155	hypothetical protein CDS	-0.406176	-1.32517	0.223912
ID870_02015	metal ABC transporter ATP-binding protein CDS	-0.406346	-1.32532	0.0112353
ID870_08695	ABC transporter permease CDS	-0.408235	-1.32706	0.0145269
ID870_06565	rplS CDS	-0.409876	-1.32857	0.00235197
ID870_03730	HAD-IIB family hydrolase CDS	-0.410556	-1.3292	0.000218765
ID870_10140	DNA-directed RNA polymerase sigma-70 factor CDS	-0.41075	-1.32938	0.170154
ID870_07100	type II toxin-antitoxin system RelB/DinJ family antitoxin CDS	-0.411351	-1.32993	0.0259538
ID870_08515	class I SAM-dependent methyltransferase CDS	-0.41302	-1.33147	0.000915676
ID870_00530	ATP-dependent Clp protease ATP-binding subunit CDS	-0.414111	-1.33248	0.00143774
ID870_02085	ABC transporter ATP-binding protein CDS	-0.416223	-1.33443	0.0638863
ID870_02920	DUF2127 domain-containing protein CDS	-0.41817	-1.33623	1.40121e-05
ID870_08645	metal ABC transporter ATP-binding protein CDS	-0.420446	-1.33834	0.0110349
ID870_05885	hypothetical protein CDS	-0.422252	-1.34002	0.000706172
ID870_08860	sugar ABC transporter ATP-binding protein CDS	-0.423617	-1.34129	0.00163911
ID870_08210	MFS transporter CDS	-0.424235	-1.34186	0.0140482
ID870_06370	conjugal transfer protein CDS	-0.425306	-1.34286	0.202807
ID870_03860	HAD family hydrolase CDS	-0.425651	-1.34318	0.00197567
ID870_01545	brnQ CDS	-0.426259	-1.34374	0.00161248
ID870_09785	B3/4 domain-containing protein CDS	-0.426325	-1.34381	0.000212995
ID870_05960	hypothetical protein CDS	-0.427764	-1.34515	0.140347
ID870_08650	zinc-dependent MarR family transcriptional regulator CDS	-0.428499	-1.34583	0.00871703
ID870_05355	alpha/beta hydrolase CDS	-0.428977	-1.34628	0.0889198
ID870_08555	hypothetical protein CDS	-0.430217	-1.34744	0.0274349
ID870_10320	ATP-binding cassette domain-containing protein CDS	-0.430279	-1.34749	6.81778e-05
ID870_10430	S8 family serine peptidase CDS	-0.430432	-1.34764	0.00160632
ID870_00970	LysR family transcriptional regulator CDS	-0.43352	-1.35053	0.0258037
ID870_00180	hypothetical protein CDS	-0.433537	-1.35054	0.0526411
ID870_05835	FAD/NAD(P)-binding protein CDS	-0.433996	-1.35097	0.0099096
ID870_03725	GntR family transcriptional regulator CDS	-0.434053	-1.35102	6.85278e-06
ID870_02620	ECF transporter S component CDS	-0.434876	-1.35179	1.03332e-10
ID870_03165	replication protein CDS	-0.435656	-1.35253	0.185401
ID870_08840	FtsX-like permease family protein CDS	-0.438657	-1.35534	0.0208541
ID870_05990	hypothetical protein CDS	-0.439408	-1.35605	0.0649915
ID870_03115	ATP-dependent Clp protease ATP-binding subunit CDS	-0.442521	-1.35898	4.05809e-05
ID870_00935	GNAT family N-acetyltransferase CDS	-0.443458	-1.35986	0.0113993
ID870_09355	YhcH/YjgK/YiaL family protein CDS	-0.443521	-1.35992	0.154439
ID870_02120	oleate hydratase CDS	-0.443697	-1.36008	0.000415632
ID870_04595	DUF3173 family protein CDS	-0.445653	-1.36193	0.0885766
ID870_09985	hypothetical protein CDS	-0.44641	-1.36265	0.146319
ID870_06550	hypothetical protein CDS	-0.448811	-1.36491	0.00106923
ID870_08265	hypothetical protein CDS	-0.448936	-1.36503	0.0697755
ID870_10095	response regulator transcription factor CDS	-0.44919	-1.36527	0.00611513
ID870_00450	LacI family DNA-binding transcriptional regulator CDS	-0.450604	-1.36661	0.012413
ID870_02455	MFS transporter CDS	-0.451234	-1.36721	0.000176015
ID870_04130	pyrF CDS	-0.452321	-1.36824	0.0254339
ID870_06555	site-specific integrase CDS	-0.452606	-1.36851	0.00471854
ID870_01795	DUF2129 domain-containing protein CDS	-0.452895	-1.36878	0.11686
ID870_07175	pyridoxamine 5'-phosphate oxidase family protein CDS	-0.453196	-1.36907	0.167591
ID870_00870	DNA-dependent RNA polymerase auxiliary subunit epsilon family protein CDS	-0.45513	-1.37091	0.000543903
ID870_08895	dUTP diphosphatase CDS	-0.455707	-1.37145	0.000207568
ID870_07610	ketoacyl-ACP synthase III CDS	-0.456574	-1.37228	0.000179721
ID870_00980	hypothetical protein CDS	-0.459404	-1.37497	0.000304577
ID870_10055	ABC transporter permease/substrate-binding protein CDS	-0.460109	-1.37565	0.0147912
ID870_04275	hypothetical protein CDS	-0.460399	-1.37592	0.0145682
ID870_10190	bacteriocin immunity protein CDS	-0.460925	-1.37642	0.0204295
ID870_10005	DUF1492 domain-containing protein CDS	-0.462424	-1.37785	0.159846
ID870_07405	CopY/TcrY family copper transport repressor CDS	-0.462853	-1.37826	0.00610975
ID870_09315	purK CDS	-0.464885	-1.38021	0.00266469
ID870_10030	TetR/AcrR family transcriptional regulator C-terminal domain-containing protein CDS	-0.470954	-1.38603	0.0117911
ID870_06125	phage tail protein CDS	-0.472065	-1.38709	0.0211663
ID870_07010	hypothetical protein CDS	-0.472924	-1.38792	0.0252992
ID870_01975	VOC family protein CDS	-0.473097	-1.38809	0.0533688
ID870_00915	3'-5' exonuclease CDS	-0.475286	-1.39019	1.71434e-05
ID870_09750	DUF1275 domain-containing protein CDS	-0.475601	-1.3905	0.00317399
ID870_10045	alpha/beta hydrolase CDS	-0.475743	-1.39063	0.01074
ID870_05755	SDR family oxidoreductase CDS	-0.47602	-1.3909	0.00972272
ID870_06130	hypothetical protein CDS	-0.476376	-1.39124	0.11351
ID870_05940	fabZ CDS	-0.477048	-1.39189	0.0095725
ID870_07070	methyltransferase domain-containing protein CDS	-0.477065	-1.39191	0.00181274
ID870_10260	DUF1292 domain-containing protein CDS	-0.477294	-1.39213	0.00648123
ID870_07185	nrdE CDS	-0.478248	-1.39305	0.0201933
ID870_07105	IS256 family transposase CDS	-0.478915	-1.3937	0.136005
ID870_10255	ruvX CDS	-0.47979	-1.39454	0.00316069
ID870_03665	cation transporter CDS	-0.480423	-1.39515	0.00227418
ID870_07085	hypothetical protein CDS	-0.481859	-1.39654	0.142318
ID870_04175	WXG100 family type VII secretion target CDS	-0.484181	-1.39879	0.000617001
ID870_03100	HXXEE domain-containing protein CDS	-0.4864	-1.40095	0.00270896
ID870_00350	thiol reductase thioredoxin CDS	-0.487413	-1.40193	0.000168835
ID870_09690	diacylglycerol kinase CDS	-0.487865	-1.40237	7.55741e-05
ID870_07695	glycyl radical protein CDS	-0.488355	-1.40284	0.00150834
ID870_02840	ABC transporter permease CDS	-0.48906	-1.40353	0.00500596
ID870_08245	WXG100 family type VII secretion target CDS	-0.489109	-1.40358	0.0742799
ID870_10035	YhgE/Pip domain-containing protein CDS	-0.489921	-1.40437	0.00870352
ID870_07805	ABC transporter permease CDS	-0.489926	-1.40437	0.0091768
ID870_01875	arsenate reductase family protein CDS	-0.490348	-1.40478	0.00897068
ID870_08435	PTS ascorbate transporter subunit IIC CDS	-0.49083	-1.40525	0.016351
ID870_00435	PTS mannose/fructose/sorbose/N-acetylgalactosamine transporter subunit IIC CDS	-0.493603	-1.40796	0.0341153
ID870_01635	hypothetical protein CDS	-0.4937	-1.40805	0.000129486
ID870_07190	nrdI CDS	-0.495452	-1.40976	0.116534
ID870_00655	amidohydrolase CDS	-0.49641	-1.4107	0.0511321
ID870_00145	endonuclease/exonuclease/phosphatase family protein CDS	-0.496991	-1.41127	0.0165883
ID870_05985	hypothetical protein CDS	-0.497655	-1.41192	0.113122
ID870_02760	gorA CDS	-0.49863	-1.41287	0.00770091
ID870_07095	hypothetical protein CDS	-0.49885	-1.41309	0.00189586
ID870_08285	helix-turn-helix domain-containing protein CDS	-0.501858	-1.41604	0.120845
ID870_08095	hypothetical protein CDS	-0.506084	-1.42019	0.00288038
ID870_03740	tpx CDS	-0.507973	-1.42205	0.010703
ID870_03950	guaC CDS	-0.50934	-1.4234	0.0353295
ID870_08230	hypothetical protein CDS	-0.510931	-1.42497	0.0340041
ID870_08275	hypothetical protein CDS	-0.511445	-1.42548	0.0120436
ID870_01870	methylated-DNA--[protein]-cysteine S-methyltransferase CDS	-0.511978	-1.426	0.00255679
ID870_10000	hypothetical protein CDS	-0.512438	-1.42646	0.0677981
ID870_09350	YesL family protein CDS	-0.513207	-1.42722	0.0855511
ID870_06965	ATP-binding cassette domain-containing protein CDS	-0.514501	-1.4285	0.00252301
ID870_07220	rlmD CDS	-0.516957	-1.43093	0.00448174
ID870_03865	hypothetical protein CDS	-0.519669	-1.43363	0.00230744
ID870_03245	MATE family efflux transporter CDS	-0.520085	-1.43404	0.00904439
ID870_10485	TIGR00730 family Rossman fold protein CDS	-0.520744	-1.43469	0.0035433
ID870_06350	conjugal transfer protein CDS	-0.52607	-1.44	0.0586777
ID870_10565	WXG100 family type VII secretion target CDS	-0.526274	-1.44021	0.0294598
ID870_07685	glycerol dehydrogenase CDS	-0.526474	-1.4404	0.000912733
ID870_06515	ABC transporter ATP-binding protein CDS	-0.527574	-1.4415	0.0408236
ID870_00175	ABC transporter permease subunit CDS	-0.527782	-1.44171	1.52971e-05
ID870_02280	hypothetical protein CDS	-0.527944	-1.44187	0.000479293
ID870_00520	small multi-drug export protein CDS	-0.528802	-1.44273	0.0044188
ID870_02255	glycosyltransferase family 2 protein CDS	-0.528821	-1.44275	0.00127377
ID870_09015	hypothetical protein CDS	-0.529377	-1.44331	0.0534154
ID870_08700	ABC transporter permease CDS	-0.529584	-1.44351	0.00158509
ID870_05855	ABC transporter permease CDS	-0.532444	-1.44638	0.00661787
ID870_08890	radA CDS	-0.532502	-1.44644	0.000815732
ID870_03425	ATP-binding cassette domain-containing protein CDS	-0.533007	-1.44694	0.00926902
ID870_06345	antirestriction protein ArdA CDS	-0.533808	-1.44775	0.0617081
ID870_07505	NCS2 family permease CDS	-0.534035	-1.44797	0.00120522
ID870_09995	hypothetical protein CDS	-0.534216	-1.44816	0.022902
ID870_04350	dprA CDS	-0.535065	-1.44901	0.0202655
ID870_06700	calcium-translocating P-type ATPase, PMCA-type CDS	-0.538685	-1.45265	0.0345503
ID870_00895	rpsN CDS	-0.538689	-1.45265	4.24462e-07
ID870_07810	ABC transporter ATP-binding protein CDS	-0.540489	-1.45447	0.000440581
ID870_10315	ABC transporter permease CDS	-0.543845	-1.45785	0.000267425
ID870_03605	DUF2969 domain-containing protein CDS	-0.547356	-1.46141	0.0181752
ID870_06510	FtsX-like permease family protein CDS	-0.548708	-1.46278	0.0228126
ID870_04590	hypothetical protein CDS	-0.549246	-1.46332	0.0740055
ID870_00010	hypothetical protein CDS	-0.550607	-1.4647	0.0630602
ID870_03095	HXXEE domain-containing protein CDS	-0.551112	-1.46521	0.000335233
ID870_07485	hypothetical protein CDS	-0.553383	-1.46752	0.00327094
ID870_02175	hypothetical protein CDS	-0.554676	-1.46884	0.00970626
ID870_08785	SPFH domain-containing protein CDS	-0.554855	-1.46902	1.28282e-07
ID870_05850	ABC transporter permease CDS	-0.555658	-1.46984	0.00372971
ID870_01700	transcription repressor NadR CDS	-0.557752	-1.47197	0.0134755
ID870_04600	site-specific integrase CDS	-0.557906	-1.47213	0.00269803
ID870_05700	PepSY domain-containing protein CDS	-0.560324	-1.4746	0.0442037
ID870_06600	zinc ABC transporter substrate-binding protein AdcA CDS	-0.561661	-1.47597	1.09632e-05
ID870_05770	bifunctional 2-keto-4-hydroxyglutarate aldolase/2-keto-3-deoxy-6-phosphogluconate aldolase CDS	-0.562341	-1.47666	0.0147909
ID870_02835	ABC transporter ATP-binding protein CDS	-0.563515	-1.47787	0.0032298
ID870_08835	ABC transporter ATP-binding protein CDS	-0.565632	-1.48004	0.0233697
ID870_00485	hypothetical protein CDS	-0.566002	-1.48041	0.00487868
ID870_07340	hypothetical protein CDS	-0.566284	-1.4807	0.00197921
ID870_05785	sugar kinase CDS	-0.568962	-1.48346	0.0204216
ID870_02590	helix-turn-helix domain-containing protein CDS	-0.569006	-1.4835	0.0092954
ID870_08235	hypothetical protein CDS	-0.57087	-1.48542	0.0270781
ID870_01495	dhaS CDS	-0.571089	-1.48564	0.0308725
ID870_08655	4-(cytidine 5'-diphospho)-2-C-methyl-D-erythritol kinase CDS	-0.571253	-1.48581	0.00332229
ID870_06695	metallophosphoesterase CDS	-0.571314	-1.48588	0.000275474
ID870_00305	aldose 1-epimerase family protein CDS	-0.571587	-1.48616	0.0107819
ID870_07480	HIT family protein CDS	-0.57247	-1.48707	0.00204792
ID870_03215	transposase CDS	-0.575916	-1.49062	0.000297474
ID870_03870	ascB CDS	-0.577331	-1.49209	0.0155187
ID870_02975	peptide deformylase CDS	-0.577904	-1.49268	0.00655888
ID870_02180	hypothetical protein CDS	-0.580033	-1.49488	0.0145568
ID870_07470	hypothetical protein CDS	-0.580276	-1.49514	0.0810818
ID870_02830	efflux RND transporter periplasmic adaptor subunit CDS	-0.5825	-1.49744	0.000697609
ID870_03580	uracil-DNA glycosylase CDS	-0.582619	-1.49757	0.00320827
ID870_00595	membrane protein CDS	-0.582909	-1.49787	0.000508012
ID870_06305	YPDG domain-containing protein CDS	-0.584528	-1.49955	0.000843859
ID870_01155	hypothetical protein CDS	-0.584958	-1.5	0.00529663
ID870_02295	DUF4044 domain-containing protein CDS	-0.585391	-1.50045	0.0232515
ID870_01930	hypothetical protein CDS	-0.586698	-1.50181	1.86817e-06
ID870_03880	radC CDS	-0.587112	-1.50224	0.004402
ID870_10405	MFS transporter CDS	-0.587606	-1.50275	2.45609e-05
ID870_03415	ABC transporter substrate-binding protein CDS	-0.588761	-1.50395	0.000405465
ID870_03420	branched-chain amino acid ABC transporter permease CDS	-0.594414	-1.50986	7.95398e-05
ID870_05710	response regulator transcription factor CDS	-0.596838	-1.5124	0.00152426
ID870_01980	VOC family protein CDS	-0.597799	-1.51341	0.00999092
ID870_00490	sodium:proton antiporter CDS	-0.598088	-1.51371	0.000872169
ID870_09980	hypothetical protein CDS	-0.601456	-1.51725	0.00716625
ID870_00445	alginate lyase family protein CDS	-0.601833	-1.51764	0.0011096
ID870_05200	thiT CDS	-0.602366	-1.5182	4.50334e-08
ID870_01160	CvpA family protein CDS	-0.603317	-1.51921	0.00162112
ID870_10010	DUF1492 domain-containing protein CDS	-0.6053	-1.52129	0.0199397
ID870_00430	PTS system mannose/fructose/N-acetylgalactosamine-transporter subunit IIB CDS	-0.608351	-1.52452	0.0478022
ID870_05275	rRNA pseudouridine synthase CDS	-0.610185	-1.52645	0.00184651
ID870_07850	recU CDS	-0.610661	-1.52696	9.06376e-05
ID870_00460	cyclic nucleotide-binding domain-containing protein CDS	-0.612067	-1.52845	0.00109108
ID870_02070	nikA CDS	-0.615932	-1.53255	0.00309307
ID870_06065	TetR/AcrR family transcriptional regulator C-terminal domain-containing protein CDS	-0.619059	-1.53587	0.031594
ID870_05790	MFS transporter CDS	-0.619119	-1.53594	0.00581075
ID870_03745	DUF3278 domain-containing protein CDS	-0.620007	-1.53688	0.00453044
ID870_01030	restriction endonuclease subunit S CDS	-0.620334	-1.53723	0.0380459
ID870_07670	DEAD/DEAH box helicase CDS	-0.621142	-1.53809	0.00260724
ID870_08310	plasmid recombination protein CDS	-0.622174	-1.53919	0.000542313
ID870_04115	hypothetical protein CDS	-0.622533	-1.53958	0.000828838
ID870_08590	type II secretion system protein CDS	-0.62775	-1.54515	0.0374576
ID870_07350	DUF975 family protein CDS	-0.62892	-1.54641	0.000193937
ID870_06100	recombinase family protein CDS	-0.633641	-1.55148	0.00476747
ID870_02495	mscL CDS	-0.636351	-1.55439	0.000134898
ID870_00045	GNAT family N-acetyltransferase CDS	-0.638171	-1.55636	1.77606e-07
ID870_06530	transposase CDS	-0.6405	-1.55887	0.00458396
ID870_00525	CtsR family transcriptional regulator CDS	-0.64128	-1.55971	0.000173232
ID870_04585	cell division protein FtsK CDS	-0.641657	-1.56012	0.0108431
ID870_03775	BCCT family transporter CDS	-0.643134	-1.56172	0.00184214
ID870_08100	DUF2974 domain-containing protein CDS	-0.643238	-1.56183	0.00136254
ID870_05225	glycosyltransferase family 8 protein CDS	-0.646615	-1.56549	0.00325495
ID870_09940	Bro-N domain-containing protein CDS	-0.649094	-1.56818	0.0336629
ID870_10060	ABC transporter ATP-binding protein CDS	-0.650486	-1.5697	0.000337413
ID870_05815	fetB CDS	-0.652701	-1.57211	0.000978728
ID870_08600	type II secretion system F family protein CDS	-0.653216	-1.57267	0.00680823
ID870_06310	TetR/AcrR family transcriptional regulator CDS	-0.653515	-1.573	0.0268298
ID870_08575	hypothetical protein CDS	-0.657535	-1.57739	0.0236848
ID870_07475	hypothetical protein CDS	-0.660735	-1.58089	0.000978404
ID870_02260	gloA CDS	-0.661341	-1.58155	0.000568918
ID870_02160	hypothetical protein CDS	-0.663008	-1.58338	0.000739668
ID870_08775	hypothetical protein CDS	-0.666111	-1.58679	2.18436e-05
ID870_05555	hypothetical protein CDS	-0.668564	-1.58949	0.00172415
ID870_06520	ABC transporter permease CDS	-0.669173	-1.59016	0.026242
ID870_01180	helix-turn-helix transcriptional regulator CDS	-0.671411	-1.59263	0.00325219
ID870_05290	VIT family protein CDS	-0.6734	-1.59483	0.00452871
ID870_06315	YdcP family protein CDS	-0.673959	-1.59544	0.0402381
ID870_08305	hypothetical protein CDS	-0.674558	-1.59611	4.89256e-05
ID870_08105	hypothetical protein CDS	-0.676103	-1.59782	0.0127495
ID870_10145	helix-turn-helix transcriptional regulator CDS	-0.680613	-1.60282	0.00668103
ID870_06925	nth CDS	-0.681366	-1.60366	4.14511e-05
ID870_08885	carbonic anhydrase CDS	-0.681682	-1.60401	0.0028219
ID870_09715	rlmH CDS	-0.683028	-1.60551	0.000238551
ID870_06095	recombinase family protein CDS	-0.684725	-1.6074	0.00874169
ID870_09385	peptidoglycan DD-metalloendopeptidase family protein CDS	-0.692606	-1.6162	0.00278104
ID870_01225	DUF4811 domain-containing protein CDS	-0.693187	-1.61685	0.000133419
ID870_03220	IS3 family transposase CDS	-0.693408	-1.6171	0.000218879
ID870_03645	DUF4393 domain-containing protein CDS	-0.694421	-1.61824	0.00371397
ID870_07700	PTS sugar transporter subunit IIC CDS	-0.69698	-1.62111	0.000447112
ID870_07025	magnesium transporter CorA family protein CDS	-0.6985	-1.62282	0.00123416
ID870_07510	DUF1361 domain-containing protein CDS	-0.700826	-1.62544	1.19196e-06
ID870_08965	grpE CDS	-0.70171	-1.62643	1.22045e-05
ID870_07195	nrdF CDS	-0.702684	-1.62753	0.0302416
ID870_07705	PTS sugar transporter subunit IIB CDS	-0.702872	-1.62774	0.00329344
ID870_00150	response regulator transcription factor CDS	-0.705979	-1.63125	0.00228323
ID870_07935	PTS transporter subunit EIIC CDS	-0.706379	-1.6317	0.000519049
ID870_10150	cadX CDS	-0.706388	-1.63171	0.00573253
ID870_08585	hypothetical protein CDS	-0.708694	-1.63432	0.0238134
ID870_00900	DUF4931 domain-containing protein CDS	-0.710969	-1.6369	0.000368446
ID870_00005	hypothetical protein CDS	-0.712475	-1.63861	0.0178443
ID870_09435	CPBP family intramembrane metalloprotease CDS	-0.717664	-1.64452	0.00342205
ID870_06825	ATP-dependent Clp protease ATP-binding subunit CDS	-0.718628	-1.64562	0.00122917
ID870_04755	CatB-related O-acetyltransferase CDS	-0.720042	-1.64723	4.0624e-05
ID870_02970	gdhA CDS	-0.725449	-1.65341	0.000477301
ID870_09335	alpha/beta fold hydrolase CDS	-0.7272	-1.65542	0.00281359
ID870_01780	pyridoxal phosphate-dependent aminotransferase CDS	-0.728022	-1.65637	0.0011082
ID870_09320	purE CDS	-0.728771	-1.65723	0.00127521
ID870_06250	DEAD/DEAH box helicase CDS	-0.729306	-1.65784	0.00135401
ID870_08240	hypothetical protein CDS	-0.730138	-1.6588	0.00654547
ID870_06110	glucosaminidase domain-containing protein CDS	-0.730216	-1.65889	0.000671427
ID870_05185	redoxin NrdH CDS	-0.738149	-1.66803	9.92123e-08
ID870_02470	NAD(P)-binding domain-containing protein CDS	-0.741054	-1.6714	0.00652927
ID870_07365	YSIRK signal domain/LPXTG anchor domain surface protein CDS	-0.743335	-1.67404	6.1837e-05
ID870_02310	hypothetical protein CDS	-0.744698	-1.67562	0.00899233
ID870_01815	ABC transporter ATP-binding protein CDS	-0.745427	-1.67647	0.00746296
ID870_07080	tyrosine-type recombinase/integrase CDS	-0.7487	-1.68028	0.016778
ID870_06485	hypothetical protein CDS	-0.750673	-1.68258	0.00459372
ID870_02475	ammonium transporter CDS	-0.751054	-1.68302	0.00014364
ID870_02465	rhodanese-related sulfurtransferase CDS	-0.755582	-1.68831	9.58405e-05
ID870_04735	ABC transporter ATP-binding protein CDS	-0.760346	-1.6939	0.000155144
ID870_00425	glycoside hydrolase family 88 protein CDS	-0.761136	-1.69482	0.000497982
ID870_09330	MurR/RpiR family transcriptional regulator CDS	-0.762449	-1.69637	0.000598565
ID870_01800	ABC transporter substrate-binding protein CDS	-0.763422	-1.69751	0.000448278
ID870_05395	DEAD/DEAH box helicase CDS	-0.765958	-1.7005	0.00271012
ID870_08595	prepilin-type N-terminal cleavage/methylation domain-containing protein CDS	-0.773822	-1.70979	0.0137823
ID870_04740	hypothetical protein CDS	-0.775819	-1.71216	9.49567e-06
ID870_00905	NAD(P)/FAD-dependent oxidoreductase CDS	-0.782489	-1.7201	0.00041775
ID870_02020	metal ABC transporter permease CDS	-0.784237	-1.72218	1.40824e-05
ID870_06335	replication initiation factor domain-containing protein CDS	-0.785499	-1.72369	0.00112428
ID870_03205	lmb CDS	-0.787037	-1.72553	2.62112e-10
ID870_01375	3-hydroxyacyl-CoA dehydrogenase CDS	-0.787426	-1.72599	0.000925915
ID870_08510	single-stranded DNA-binding protein CDS	-0.787875	-1.72653	0.00271831
ID870_10310	ABC transporter substrate-binding protein CDS	-0.788506	-1.72728	1.56385e-05
ID870_09360	carbohydrate ABC transporter permease CDS	-0.789145	-1.72805	0.000753377
ID870_02425	sugar ABC transporter permease CDS	-0.791519	-1.7309	0.00156662
ID870_03680	PaaI family thioesterase CDS	-0.792394	-1.73195	8.27793e-06
ID870_06320	YdcP family protein CDS	-0.797857	-1.73852	0.0125698
ID870_05830	DNA/RNA non-specific endonuclease CDS	-0.806355	-1.74879	0.00159461
ID870_00475	endopeptidase CDS	-0.81142	-1.75494	2.45198e-05
ID870_02335	helix-turn-helix domain-containing protein CDS	-0.816871	-1.76158	0.00150034
ID870_04730	GntR family transcriptional regulator CDS	-0.822364	-1.7683	0.000185808
ID870_00340	2-hydroxycarboxylate transporter family protein CDS	-0.82259	-1.76858	0.00173775
ID870_03630	site-specific integrase CDS	-0.824175	-1.77052	1.279e-05
ID870_03940	hypothetical protein CDS	-0.824615	-1.77106	0.000956635
ID870_10155	CadD family cadmium resistance transporter CDS	-0.829388	-1.77693	0.00180532
ID870_08315	hypothetical protein CDS	-0.835577	-1.78457	0.000213936
ID870_05615	LLM class flavin-dependent oxidoreductase CDS	-0.838881	-1.78866	0.000943811
ID870_07545	acyltransferase CDS	-0.847531	-1.79942	0.00108751
ID870_00660	carbohydrate kinase CDS	-0.852145	-1.80518	0.000207114
ID870_05400	hypothetical protein CDS	-0.853057	-1.80632	0.000616855
ID870_02170	CPBP family intramembrane metalloprotease CDS	-0.853336	-1.80667	0.00245722
ID870_05435	OFA family MFS transporter CDS	-0.859547	-1.81447	0.00153736
ID870_01025	type I restriction-modification system subunit M CDS	-0.860583	-1.81577	0.000173161
ID870_02965	DUF308 domain-containing protein CDS	-0.861763	-1.81726	0.000726072
ID870_02430	sugar ABC transporter permease CDS	-0.866672	-1.82345	1.06527e-06
ID870_01925	CotH kinase family protein CDS	-0.868621	-1.82592	6.22546e-05
ID870_01810	branched-chain amino acid ABC transporter permease CDS	-0.870181	-1.82789	0.00488041
ID870_02440	LacI family DNA-binding transcriptional regulator CDS	-0.871854	-1.83001	1.27483e-07
ID870_00590	hypothetical protein CDS	-0.87549	-1.83463	0.000154566
ID870_05045	GtrA family protein CDS	-0.876278	-1.83563	5.98747e-05
ID870_03750	helix-turn-helix transcriptional regulator CDS	-0.889356	-1.85235	0.00288541
ID870_05405	ABC transporter permease CDS	-0.893384	-1.85753	0.00110696
ID870_03290	TDT family transporter CDS	-0.893911	-1.85821	6.32282e-05
ID870_08320	hypothetical protein CDS	-0.895188	-1.85985	1.45842e-06
ID870_01220	multidrug efflux MFS transporter CDS	-0.895581	-1.86036	5.15945e-07
ID870_10100	PepSY domain-containing protein CDS	-0.896692	-1.86179	3.12862e-05
ID870_00345	NADP-dependent malic enzyme CDS	-0.897628	-1.863	0.000416424
ID870_01935	glycosyltransferase CDS	-0.905179	-1.87278	3.95651e-09
ID870_09325	purD CDS	-0.91375	-1.88394	3.67269e-06
ID870_00650	PTS galactitol transporter subunit IIC CDS	-0.914549	-1.88498	3.7029e-07
ID870_02165	hypothetical protein CDS	-0.917269	-1.88854	0.000196073
ID870_08605	tadA CDS	-0.923957	-1.89731	3.93295e-05
ID870_02460	hypothetical protein CDS	-0.95012	-1.93203	0.000148263
ID870_09365	sugar ABC transporter permease CDS	-0.952906	-1.93577	0.000240528
ID870_10300	VOC family protein CDS	-0.959352	-1.94444	7.68313e-06
ID870_05265	competence protein CoiA CDS	-0.974111	-1.96443	7.03968e-06
ID870_06325	DNA translocase FtsK CDS	-0.982153	-1.97541	0.000326858
ID870_03405	budA CDS	-0.982947	-1.9765	0.000261028
ID870_05825	VTT domain-containing protein CDS	-0.985675	-1.98024	0.000341656
ID870_01805	branched-chain amino acid ABC transporter permease CDS	-0.999455	-1.99924	0.000808595
ID870_06525	NINE protein CDS	-1.00393	-2.00546	0.000145949
ID870_02270	aldo/keto reductase CDS	-1.01538	-2.02144	9.51288e-05
ID870_05410	ATP-binding cassette domain-containing protein CDS	-1.02373	-2.03317	0.000297614
ID870_08970	hrcA CDS	-1.02712	-2.03795	1.24648e-11
ID870_00690	ABC transporter permease/substrate binding protein CDS	-1.02772	-2.03879	9.16369e-14
ID870_05820	ATP-binding cassette domain-containing protein CDS	-1.02806	-2.03928	1.27719e-05
ID870_03200	S8 family serine peptidase CDS	-1.04169	-2.05864	1.9668e-16
ID870_10025	DUF4298 domain-containing protein CDS	-1.0492	-2.06938	4.68e-05
ID870_03715	CsbD family protein CDS	-1.05342	-2.07545	3.65303e-20
ID870_03705	DUF2273 domain-containing protein CDS	-1.06584	-2.09339	1.94198e-11
ID870_08580	competence protein ComGF CDS	-1.06945	-2.09863	0.000116082
ID870_03400	alsS CDS	-1.07428	-2.10567	3.58599e-05
ID870_07710	PTS lactose/cellobiose transporter subunit IIA CDS	-1.10237	-2.14707	6.71173e-05
ID870_03720	Asp23/Gls24 family envelope stress response protein CDS	-1.11321	-2.16327	4.62593e-23
ID870_03710	Asp23/Gls24 family envelope stress response protein CDS	-1.1229	-2.17784	5.07639e-16
ID870_03690	GlsB/YeaQ/YmgE family stress response membrane protein CDS	-1.1316	-2.19101	3.1857e-07
ID870_08610	DUF1033 family protein CDS	-1.13703	-2.19928	3.12819e-05
ID870_05210	helix-turn-helix transcriptional regulator CDS	-1.15948	-2.23376	0.000106883
ID870_00440	PTS mannose/fructose/sorbose transporter family subunit IID CDS	-1.17903	-2.26425	6.70504e-06
ID870_08290	tyrosine-type recombinase/integrase CDS	-1.22339	-2.33494	1.38766e-07
ID870_08015	nagA CDS	-1.22361	-2.3353	8.37271e-09
ID870_00405	sugar kinase CDS	-1.22509	-2.33769	1.15062e-09
ID870_05220	hypothetical protein CDS	-1.2331	-2.35071	6.30918e-05
ID870_03045	diacylglycerol kinase family lipid kinase CDS	-1.23393	-2.35206	1.60496e-06
ID870_05205	DUF3169 family protein CDS	-1.27366	-2.41775	1.57566e-05
ID870_03700	amaP CDS	-1.28684	-2.43994	1.54779e-10
ID870_00410	dhuI CDS	-1.31248	-2.48368	8.92391e-09
ID870_03695	GlsB/YeaQ/YmgE family stress response membrane protein CDS	-1.32012	-2.49687	5.66482e-10
ID870_08490	CidA/LrgA family protein CDS	-1.33451	-2.5219	6.50417e-06
ID870_00400	bifunctional 4-hydroxy-2-oxoglutarate aldolase/2-dehydro-3-deoxy-phosphogluconate aldolase CDS	-1.34685	-2.54356	1.71872e-11
ID870_00415	dhuD CDS	-1.36239	-2.5711	1.71448e-10
ID870_05215	hypothetical protein CDS	-1.36443	-2.57475	4.79866e-06
ID870_00685	glycine betaine/L-proline ABC transporter ATP-binding protein CDS	-1.37035	-2.58533	2.78975e-16
ID870_08485	lrgB CDS	-1.39652	-2.63265	4.9256e-07
ID870_01920	DUF4956 domain-containing protein CDS	-1.48666	-2.80239	1.51131e-11
ID870_03055	DUF1836 domain-containing protein CDS	-1.60579	-3.04363	1.53101e-08
[truncated: 10 more rows]

## Sheet: EXP Phase Significant Changes
Locus Tag	Name	Differential Expression Log2 Ratio	Fold Change	Differential Expression p-value
ID870_00285	lacA CDS	2.04141	4.11648	7.67276e-44
ID870_00265	PTS sugar transporter subunit IIA CDS	2.02844	4.07963	1.9076e-60
ID870_00270	PTS sugar transporter subunit IIB CDS	1.8204	3.5318	4.72834e-33
ID870_00290	lacB CDS	1.775	3.42237	1.46017e-17
ID870_06275	DUF2815 family protein CDS	1.59898	3.02929	4.98358e-11
ID870_00275	PTS galactitol transporter subunit IIC CDS	1.30035	2.46289	4.11989e-16
ID870_06285	DNA polymerase CDS	1.2672	2.40694	9.3956e-12
ID870_07110	YSIRK signal domain/LPXTG anchor domain surface protein CDS	1.20985	2.31313	9.42796e-44
ID870_05315	glycerate kinase CDS	1.12128	2.1754	9.00334e-05
ID870_06280	hypothetical protein CDS	1.11702	2.16899	0.000442055
ID870_06270	DUF2800 domain-containing protein CDS	1.10223	2.14686	1.89577e-05
ID870_05310	GntP family permease CDS	1.05246	2.07407	0.000299653
ID870_10475	rhodanese-like domain-containing protein CDS	1.05093	2.07187	2.72552e-05
ID870_05335	PRD domain-containing protein CDS	1.04224	2.05943	2.90007e-21
ID870_06525	NINE protein CDS	-1.00393	-2.00546	0.000145949
ID870_02270	aldo/keto reductase CDS	-1.01538	-2.02144	9.51288e-05
ID870_05410	ATP-binding cassette domain-containing protein CDS	-1.02373	-2.03317	0.000297614
ID870_08970	hrcA CDS	-1.02712	-2.03795	1.24648e-11
ID870_00690	ABC transporter permease/substrate binding protein CDS	-1.02772	-2.03879	9.16369e-14
ID870_05820	ATP-binding cassette domain-containing protein CDS	-1.02806	-2.03928	1.27719e-05
ID870_03200	S8 family serine peptidase CDS	-1.04169	-2.05864	1.9668e-16
ID870_10025	DUF4298 domain-containing protein CDS	-1.0492	-2.06938	4.68e-05
ID870_03715	CsbD family protein CDS	-1.05342	-2.07545	3.65303e-20
ID870_03705	DUF2273 domain-containing protein CDS	-1.06584	-2.09339	1.94198e-11
ID870_08580	competence protein ComGF CDS	-1.06945	-2.09863	0.000116082
ID870_03400	alsS CDS	-1.07428	-2.10567	3.58599e-05
ID870_07710	PTS lactose/cellobiose transporter subunit IIA CDS	-1.10237	-2.14707	6.71173e-05
ID870_03720	Asp23/Gls24 family envelope stress response protein CDS	-1.11321	-2.16327	4.62593e-23
ID870_03710	Asp23/Gls24 family envelope stress response protein CDS	-1.1229	-2.17784	5.07639e-16
ID870_03690	GlsB/YeaQ/YmgE family stress response membrane protein CDS	-1.1316	-2.19101	3.1857e-07
ID870_08610	DUF1033 family protein CDS	-1.13703	-2.19928	3.12819e-05
ID870_05210	helix-turn-helix transcriptional regulator CDS	-1.15948	-2.23376	0.000106883
ID870_00440	PTS mannose/fructose/sorbose transporter family subunit IID CDS	-1.17903	-2.26425	6.70504e-06
ID870_08290	tyrosine-type recombinase/integrase CDS	-1.22339	-2.33494	1.38766e-07
ID870_08015	nagA CDS	-1.22361	-2.3353	8.37271e-09
ID870_00405	sugar kinase CDS	-1.22509	-2.33769	1.15062e-09
ID870_05220	hypothetical protein CDS	-1.2331	-2.35071	6.30918e-05
ID870_03045	diacylglycerol kinase family lipid kinase CDS	-1.23393	-2.35206	1.60496e-06
ID870_05205	DUF3169 family protein CDS	-1.27366	-2.41775	1.57566e-05
ID870_03700	amaP CDS	-1.28684	-2.43994	1.54779e-10
ID870_00410	dhuI CDS	-1.31248	-2.48368	8.92391e-09
ID870_03695	GlsB/YeaQ/YmgE family stress response membrane protein CDS	-1.32012	-2.49687	5.66482e-10
ID870_08490	CidA/LrgA family protein CDS	-1.33451	-2.5219	6.50417e-06
ID870_00400	bifunctional 4-hydroxy-2-oxoglutarate aldolase/2-dehydro-3-deoxy-phosphogluconate aldolase CDS	-1.34685	-2.54356	1.71872e-11
ID870_00415	dhuD CDS	-1.36239	-2.5711	1.71448e-10
ID870_05215	hypothetical protein CDS	-1.36443	-2.57475	4.79866e-06
ID870_00685	glycine betaine/L-proline ABC transporter ATP-binding protein CDS	-1.37035	-2.58533	2.78975e-16
ID870_08485	lrgB CDS	-1.39652	-2.63265	4.9256e-07
ID870_01920	DUF4956 domain-containing protein CDS	-1.48666	-2.80239	1.51131e-11
ID870_03055	DUF1836 domain-containing protein CDS	-1.60579	-3.04363	1.53101e-08
ID870_01915	polyphosphate polymerase domain-containing protein CDS	-1.71733	-3.28827	6.14951e-09
ID870_03050	hemolysin III family protein CDS	-1.92662	-3.80163	1.9227e-11
ID870_01475	aquaporin family protein CDS	-2.34152	-5.06838	4.26177e-40
ID870_05285	glucosamine-6-phosphate deaminase CDS	-2.3787	-5.20067	4.81176e-16
ID870_01480	PTS-dependent dihydroxyacetone kinase phosphotransferase subunit DhaM CDS	-2.42796	-5.38131	4.98998e-40
ID870_01485	dhaL CDS	-3.23526	-9.41693	2.30467e-69
ID870_01490	dhaK CDS	-3.24241	-9.46374	7.6464e-82
ID870_06215	dcm CDS	-3.41638	-10.6766	4.83549e-26
ID870_08450	treC CDS	-6.05483	-66.4792	9.54314e-256
ID870_08455	treP CDS	-6.11197	-69.165	0

## Sheet: ES Phase
Locus Tag	Name	Differential Expression Log2 Ratio	Fold Change	Differential Expression p-value
ID870_04305	carbon starvation protein A CDS	4.97128	31.3692	0
ID870_10075	argF CDS	3.36517	10.3043	1.39e-159
ID870_10080	arcC CDS	2.96404	7.80304	2.01e-113
ID870_03620	rpsA CDS	2.94884	7.72126	3.88e-82
ID870_02980	bifunctional metallophosphatase/5'-nucleotidase CDS	2.90878	7.50982	8.75e-151
ID870_10085	YfcC family protein CDS	2.82695	7.09571	3.95e-132
ID870_00200	PTS mannose/fructose/sorbose transporter family subunit IID CDS	2.74035	6.68232	7.58e-200
ID870_09380	LysM peptidoglycan-binding domain-containing protein CDS	2.70621	6.52605	3.61e-209
ID870_04655	ABC transporter ATP-binding protein CDS	2.68284	6.42117	1.86e-176
ID870_02125	PhoH family protein CDS	2.55278	5.86763	1.43e-92
ID870_05525	lysS CDS	2.54192	5.82365	2.38e-166
ID870_00195	PTS mannose/fructose/sorbose/N-acetylgalactosamine transporter subunit IIC CDS	2.51965	5.73442	2.8e-167
ID870_06030	SpaH/EbpB family LPXTG-anchored major pilin CDS	2.50091	5.66041	2.09e-53
ID870_04650	ABC transporter permease CDS	2.49452	5.63541	3.12e-128
ID870_07290	NAD(P)H-dependent glycerol-3-phosphate dehydrogenase CDS	2.48919	5.61464	8.36e-137
ID870_07295	galU CDS	2.48417	5.59513	1.43e-115
ID870_03860	HAD family hydrolase CDS	2.4432	5.43847	1.33e-85
ID870_08565	acetate kinase CDS	2.42936	5.38653	9.25e-95
ID870_03945	MFS transporter CDS	2.38975	5.24067	2.62e-51
ID870_08630	tyrosine--tRNA ligase CDS	2.38713	5.23115	7.65e-96
ID870_01080	Xaa-Pro dipeptidyl-peptidase CDS	2.35344	5.11043	1.04e-76
ID870_04545	guaA CDS	2.33725	5.05339	3.02e-104
ID870_04660	BMP family protein CDS	2.27855	4.85189	2.85e-152
ID870_04410	inositol monophosphatase family protein CDS	2.2683	4.81756	2.19e-76
ID870_02130	DUF4037 domain-containing protein CDS	2.24439	4.73836	1.12e-35
ID870_03830	ABC transporter ATP-binding protein CDS	2.24079	4.72655	2.92e-87
ID870_01115	serine hydrolase CDS	2.2379	4.71709	9.7e-60
ID870_04355	topA CDS	2.23698	4.71408	3.52e-50
ID870_05970	ABC-2 family transporter protein CDS	2.21508	4.64308	1.94e-41
ID870_01655	greA CDS	2.19764	4.58727	9.66e-39
ID870_03825	murB CDS	2.19197	4.56928	2.1e-49
ID870_07815	ribonuclease Y CDS	2.17914	4.52882	1.33e-82
ID870_03505	sugar transferase CDS	2.16925	4.49789	1.13e-79
ID870_03510	UDP-N-acetylglucosamine--LPS N-acetylglucosaminetransferase CDS	2.15232	4.44542	1.36e-37
ID870_04645	ABC transporter permease CDS	2.14869	4.43426	2.55e-91
ID870_00190	PTS sugar transporter subunit IIB CDS	2.14439	4.42106	3.94e-93
ID870_04705	glmS CDS	2.12609	4.36532	1.03e-11
ID870_05440	UDP-N-acetylmuramoyl-tripeptide--D-alanyl-D- alanine ligase CDS	2.11769	4.34	8.45e-88
ID870_04405	UPF0223 family protein CDS	2.08938	4.25565	1.19e-42
ID870_03865	hypothetical protein CDS	2.08435	4.24085	1.08e-64
ID870_02480	transporter substrate-binding domain-containing protein CDS	2.04848	4.1367	1.89e-14
ID870_01075	hypothetical protein CDS	2.04078	4.11468	4.56e-24
ID870_03790	homoserine kinase CDS	2.03748	4.10527	1.56e-49
ID870_02595	pilA CDS	2.0315	4.0883	2.21e-117
ID870_07630	aspartate kinase CDS	2.03065	4.08588	1.07e-54
ID870_04180	esaA CDS	2.0102	4.02838	3.11e-65
ID870_00780	methyltransferase domain-containing protein CDS	2.00599	4.01665	9.67e-59
ID870_00775	rsmA CDS	2.00109	4.00303	2.11e-51
ID870_03835	ABC transporter permease CDS	1.99295	3.9805	7.63e-44
ID870_05450	recR CDS	1.99087	3.97476	3.41e-31
ID870_02730	LTA synthase family protein CDS	1.98697	3.96403	1.4e-95
ID870_04940	pheS CDS	1.95059	3.86534	2.07e-56
ID870_04630	gyrA CDS	1.93283	3.81803	5.38e-88
ID870_03785	homoserine dehydrogenase CDS	1.92155	3.78831	5.39e-42
ID870_06420	rlmD CDS	1.91678	3.77578	1.41e-49
ID870_05965	ABC transporter permease CDS	1.91631	3.77456	4.77e-31
ID870_01070	polyprenyl synthetase family protein CDS	1.91438	3.76953	1.15e-67
ID870_02775	thiI CDS	1.91281	3.76541	2.06e-65
ID870_05975	ATP-binding cassette domain-containing protein CDS	1.91023	3.75868	3.87e-38
ID870_03515	multidrug MFS transporter CDS	1.91018	3.75856	4.11e-31
ID870_03795	rarD CDS	1.9029	3.73965	5.33e-54
ID870_08410	pnp CDS	1.89992	3.73192	5.06e-56
ID870_07950	bacteriocin immunity protein CDS	1.8833	3.68917	1.3e-59
ID870_04470	ffh CDS	1.87966	3.67988	6.36e-82
ID870_03500	tyrosine-protein kinase CDS	1.87864	3.67728	1.47e-70
ID870_03410	fibronectin/fibrinogen-binding protein CDS	1.87787	3.67531	1.96e-47
ID870_10180	YitT family protein CDS	1.87267	3.66211	1.14e-73
ID870_01365	codY CDS	1.86577	3.64461	1.61e-73
ID870_04190	EsaB/YukD family protein CDS	1.86443	3.64125	8.74e-32
ID870_03250	epoxyqueuosine reductase QueH CDS	1.8555	3.61878	2.94e-23
ID870_08920	trigger factor CDS	1.83475	3.56709	1.2e-102
ID870_08800	50S ribosomal protein L28 CDS	1.82351	3.53942	5.52e-20
ID870_04195	essB CDS	1.81564	3.52016	2.87e-62
ID870_08705	peptide ABC transporter substrate-binding protein CDS	1.81502	3.51865	3.69e-97
ID870_03520	hypothetical protein CDS	1.81213	3.5116	1.11e-17
ID870_04625	class A sortase CDS	1.80987	3.5061	2.99e-66
ID870_01085	Crp/Fnr family transcriptional regulator CDS	1.806	3.4967	2.39e-18
ID870_03840	ABC transporter permease CDS	1.79953	3.48107	6.82e-32
ID870_04185	essA CDS	1.7952	3.47064	5.1e-37
ID870_00765	rnmV CDS	1.7907	3.45984	7.09e-34
ID870_08620	rpoB CDS	1.78958	3.45715	6.09e-72
ID870_00770	HIT family protein CDS	1.78538	3.4471	3.75e-29
ID870_02280	hypothetical protein CDS	1.78222	3.43955	1.69e-50
ID870_08645	metal ABC transporter ATP-binding protein CDS	1.77281	3.4172	1.95e-70
ID870_03805	folE CDS	1.76913	3.40849	1.88e-35
ID870_04000	prmC CDS	1.76515	3.39908	1.31e-50
ID870_02030	DNA translocase FtsK CDS	1.75209	3.36846	6.4e-55
ID870_03685	pcrA CDS	1.74939	3.36216	4.37e-33
ID870_02290	aminopeptidase CDS	1.74378	3.3491	1.67e-67
ID870_03820	folK CDS	1.73633	3.33186	4.08e-33
ID870_03800	bifunctional folylpolyglutamate synthase/dihydrofolate synthase CDS	1.73392	3.3263	2.12e-62
ID870_10175	aspS CDS	1.72657	3.30939	3.06e-79
ID870_07450	trmB CDS	1.72271	3.30056	5.03e-58
ID870_05715	thrS CDS	1.72215	3.29927	3.37e-85
ID870_07780	DNA-directed RNA polymerase subunit omega CDS	1.72026	3.29496	1.24e-41
ID870_01425	yhbY CDS	1.71816	3.29016	3.91e-40
ID870_07015	aspartate--ammonia ligase CDS	1.71715	3.28787	2.47e-26
ID870_02530	glycosyltransferase family 2 protein CDS	1.71182	3.27575	5.17e-47
ID870_04680	30S ribosomal protein S20 CDS	1.70202	3.25355	5.65e-39
ID870_10205	mutS CDS	1.69957	3.24804	2.37e-47
ID870_01650	mltG CDS	1.68993	3.22641	1.03e-62
ID870_04075	glycine cleavage system protein H CDS	1.68064	3.20571	7.63e-29
ID870_07035	hypothetical protein CDS	1.67334	3.18952	1.52e-35
ID870_02850	KH domain-containing protein CDS	1.66996	3.18206	2.01e-42
ID870_04610	cation:proton antiporter CDS	1.66933	3.18068	8.73e-48
ID870_01435	yqeK CDS	1.66719	3.17596	4.42e-55
ID870_04070	MsnO8 family LLM class oxidoreductase CDS	1.66547	3.17216	6.6e-47
ID870_09455	CHAP domain-containing protein CDS	1.66433	3.16967	1.36e-77
ID870_03915	NAD kinase CDS	1.6616	3.16368	5.75e-41
ID870_09120	DNA-directed RNA polymerase subunit alpha CDS	1.65948	3.15903	7.07e-61
ID870_06565	rplS CDS	1.65147	3.14153	5.82e-23
ID870_09115	rplQ CDS	1.65078	3.14004	7.56e-54
ID870_09125	rpsK CDS	1.65059	3.13963	2.87e-37
ID870_09645	serine hydrolase CDS	1.64522	3.12795	7.52e-35
ID870_01110	CppA family protein CDS	1.64097	3.11876	8.45e-35
ID870_02300	obgE CDS	1.64093	3.11867	1.2e-54
ID870_09850	energy-coupling factor transporter transmembraneprotein EcfT CDS	1.64051	3.11775	3.08e-32
ID870_03995	prfA CDS	1.63983	3.1163	5.45e-54
ID870_08790	DAK2 domain-containing protein CDS	1.6336	3.10286	3.59e-79
ID870_04065	NADH-dependent flavin oxidoreductase CDS	1.62722	3.08918	3.05e-46
ID870_03845	ABC transporter substrate-binding protein CDS	1.62642	3.08746	4.25e-34
ID870_03920	RluA family pseudouridine synthase CDS	1.62306	3.08027	2.42e-40
ID870_04905	mnmE CDS	1.62108	3.07604	7.74e-24
ID870_03530	glycosyltransferase family 2 protein CDS	1.61817	3.06985	2.29e-27
ID870_08765	ABC transporter substrate-binding protein/permease CDS	1.61656	3.06643	6.99e-49
ID870_02535	DUF2304 domain-containing protein CDS	1.61597	3.06518	5.03e-27
ID870_07945	ABC transporter ATP-binding protein CDS	1.61584	3.0649	7.94e-62
ID870_05445	D-alanine--D-alanine ligase CDS	1.60474	3.0414	4.01e-44
ID870_07520	Cof-type HAD-IIB family hydrolase CDS	1.60336	3.03851	6.77e-25
ID870_09910	rpsD CDS	1.60072	3.03295	1.67e-30
ID870_07275	protein jag CDS	1.59849	3.02827	1.23e-51
ID870_09705	ParB/RepB/Spo0J family partition protein CDS	1.59518	3.02132	3.39e-20
ID870_07110	YSIRK signal domain/LPXTG anchor domain surface protein CDS	1.58623	3.00264	8.87e-47
ID870_03815	folB CDS	1.58038	2.99049	1.09e-28
ID870_05565	U32 family peptidase CDS	1.57736	2.98424	9.62e-31
ID870_04400	Spx/MgsR family RNA polymerase-binding regulatory protein CDS	1.57509	2.97953	2.24e-35
ID870_03490	tyrosine-protein phosphatase CpsB CDS	1.57448	2.97828	5.62e-31
ID870_02525	glycosyltransferase family 2 protein CDS	1.57231	2.97381	1.51e-44
ID870_10385	secE CDS	1.57038	2.96984	1.17e-14
ID870_02545	LicD family protein CDS	1.56939	2.9678	4.56e-34
ID870_07955	tkt CDS	1.56496	2.95869	5.55e-85
ID870_01665	transporter substrate-binding domain-containing protein CDS	1.55695	2.9423	8.93e-51
ID870_08770	amino acid ABC transporter ATP-binding protein CDS	1.55656	2.94152	1.41e-51
ID870_00670	transcription antiterminator CDS	1.547	2.92209	2.61e-42
ID870_07730	S1 RNA-binding domain-containing protein CDS	1.53631	2.90051	6.19e-36
ID870_03935	KUP/HAK/KT family potassium transporter CDS	1.5349	2.89768	5.24e-34
ID870_01360	pyridoxal phosphate-dependent aminotransferase CDS	1.53407	2.89601	4.35e-54
ID870_03590	parE CDS	1.53168	2.89122	3.56e-48
ID870_05455	penicillin-binding protein 2 CDS	1.52669	2.88125	1.22e-28
ID870_08780	putative metal homeostasis protein CDS	1.52615	2.88016	6.94e-20
ID870_00700	rpmH CDS	1.52012	2.86814	5.25e-26
ID870_02540	prealbumin-like fold domain-containing protein CDS	1.51259	2.85322	1.4e-56
ID870_05560	YdbC family protein CDS	1.51028	2.84865	1.93e-08
ID870_01335	aldo/keto reductase CDS	1.50838	2.84491	8.84e-51
ID870_03025	phosphomevalonate kinase CDS	1.50731	2.84279	5.45e-33
ID870_04665	cytidine deaminase CDS	1.50624	2.84069	8.85e-39
ID870_05605	SprT family protein CDS	1.49752	2.82358	4.16e-37
ID870_03875	AI-2E family transporter CDS	1.49737	2.82327	6.7e-34
ID870_06870	ftsZ CDS	1.49694	2.82243	1.4e-66
ID870_05610	RNA-binding transcriptional accessory protein CDS	1.49332	2.81537	2.25e-50
ID870_09640	tilS CDS	1.49101	2.81086	1.29e-27
ID870_01210	DUF1129 family protein CDS	1.48887	2.80669	5.63e-28
ID870_03495	capsular polysaccharide biosynthesis protein CpsC CDS	1.48873	2.80642	2.38e-35
ID870_01570	TrkA family potassium uptake protein CDS	1.48857	2.8061	8.28e-39
ID870_01670	amino acid ABC transporter permease CDS	1.48739	2.80381	4.26e-40
ID870_08910	CTP synthase CDS	1.48427	2.79775	1.82e-47
ID870_06970	VanZ family protein CDS	1.48345	2.79617	1.69e-24
ID870_03810	folP CDS	1.47948	2.78847	1.44e-31
ID870_03535	glycosyltransferase family 2 protein CDS	1.47353	2.777	3.41e-30
ID870_04870	type 1 glutamine amidotransferase CDS	1.46962	2.76949	7.79e-23
ID870_01305	secA CDS	1.46767	2.76575	1.1e-62
ID870_03020	mvaD CDS	1.46712	2.76469	1.38e-32
ID870_05400	hypothetical protein CDS	1.46683	2.76413	7.02e-21
ID870_03910	GTP pyrophosphokinase family protein CDS	1.46634	2.7632	1.28e-28
ID870_04685	amino acid ABC transporter substrate-binding protein CDS	1.4648	2.76025	2.9e-07
ID870_01440	cysteine hydrolase CDS	1.46402	2.75876	8.55e-39
ID870_01445	rsfS CDS	1.46371	2.75816	1.01e-28
ID870_03595	parC CDS	1.46334	2.75746	1.35e-31
ID870_01430	nicotinate-nucleotide adenylyltransferase CDS	1.45958	2.75029	2.56e-41
ID870_08650	zinc-dependent MarR family transcriptional regulator CDS	1.45674	2.74488	1.43e-31
ID870_06810	amino acid ABC transporter ATP-binding protein CDS	1.4557	2.7429	8.66e-13
ID870_04450	M1 family metallopeptidase CDS	1.45177	2.73543	2.26e-51
ID870_00865	ribonuclease J CDS	1.45032	2.73269	1.68e-37
ID870_03540	glycosyltransferase family 2 protein CDS	1.44391	2.72056	3.67e-18
ID870_09330	MurR/RpiR family transcriptional regulator CDS	1.4421	2.71717	1.23e-22
ID870_02115	YozE family protein CDS	1.44027	2.71372	1.54e-20
ID870_00540	deoxynucleoside kinase CDS	1.43841	2.71022	9.95e-17
ID870_00535	N-acetyltransferase CDS	1.43552	2.70479	5.92e-16
ID870_00240	bifunctional (p)ppGpp synthetase/guanosine-3',5'-bis(diphosphate) 3'-pyrophosphohydrolase CDS	1.4325	2.69914	9.92e-44
ID870_07855	penicillin-binding protein CDS	1.43171	2.69766	4.29e-49
ID870_03980	FAD:protein FMN transferase CDS	1.43111	2.69654	3.14e-30
ID870_06295	ImmA/IrrE family metallo-endopeptidase CDS	1.42881	2.69224	4.69e-37
ID870_10195	arginine--tRNA ligase CDS	1.42395	2.68319	1.21e-63
ID870_03525	glycosyl transferase CDS	1.41839	2.67287	5.36e-25
ID870_06875	ftsA CDS	1.41604	2.66852	3.26e-37
ID870_04620	VOC family protein CDS	1.41562	2.66775	4.17e-39
ID870_07910	penicillin-binding protein CDS	1.4134	2.66365	8.17e-37
ID870_01860	acetyltransferase CDS	1.41238	2.66176	1.18e-12
ID870_04005	threonylcarbamoyl-AMP synthase CDS	1.40279	2.64413	1.44e-34
ID870_05405	ABC transporter permease CDS	1.39942	2.63796	7.88e-14
ID870_03060	hydroxymethylglutaryl-CoA reductase, degradative CDS	1.39305	2.62634	3.38e-46
ID870_07735	bifunctional Cof-type HAD-IIB family hydrolase/peptidylprolyl isomerase CDS	1.39063	2.62193	1.43e-39
ID870_00185	PTS mannose transporter subunit IIA CDS	1.38999	2.62076	2.68e-24
ID870_01855	serC CDS	1.38147	2.60534	8.04e-14
ID870_08405	SseB family protein CDS	1.37961	2.60199	3.21e-26
ID870_02305	hypothetical protein CDS	1.37539	2.59438	1.56e-08
ID870_03030	type 2 isopentenyl-diphosphate Delta-isomerase CDS	1.37441	2.59262	4e-38
ID870_04675	type I pantothenate kinase CDS	1.37322	2.59049	5.75e-21
ID870_03870	ascB CDS	1.37234	2.58889	6.88e-20
ID870_05310	GntP family permease CDS	1.37138	2.58718	3.05e-18
ID870_09130	rpsM CDS	1.3648	2.57541	1.35e-36
ID870_08845	LacI family DNA-binding transcriptional regulator CDS	1.36363	2.57331	5.69e-44
ID870_02140	class I SAM-dependent methyltransferase CDS	1.35996	2.56678	8.7e-21
ID870_04725	DNA polymerase III subunit alpha CDS	1.35779	2.56292	2.53e-44
ID870_08640	metal ABC transporter permease CDS	1.35652	2.56067	3.05e-33
ID870_04525	O-sialoglycoprotein endopeptidase CDS	1.35595	2.55965	1.87e-22
ID870_06975	rlmN CDS	1.35536	2.55861	1.02e-35
ID870_01845	rsmI CDS	1.35143	2.55165	1.42e-25
ID870_09630	ftsH CDS	1.3499	2.54894	2.89e-45
ID870_04045	ECF transporter S component CDS	1.34946	2.54816	1.11e-18
ID870_06895	DUF3165 family protein CDS	1.34691	2.54366	2.92e-18
ID870_00245	D-tyrosyl-tRNA(Tyr) deacylase CDS	1.3465	2.54295	1.69e-29
ID870_03260	glycerophosphodiester phosphodiesterase CDS	1.33841	2.52872	3e-24
ID870_09145	adenylate kinase CDS	1.33819	2.52834	8.05e-22
ID870_00820	rpsG CDS	1.32312	2.50207	2.13e-21
ID870_07220	rlmD CDS	1.32127	2.49885	2.43e-26
ID870_02945	ABC-F family ATP-binding cassette domain-containing protein CDS	1.31718	2.49179	1.23e-33
ID870_08655	4-(cytidine 5'-diphospho)-2-C-methyl-D-erythritol kinase CDS	1.31611	2.48993	2.35e-38
ID870_07980	glpK CDS	1.31431	2.48684	3.67e-49
ID870_02065	rplA CDS	1.31154	2.48206	1.34e-24
ID870_01420	yqeH CDS	1.30967	2.47885	5.95e-40
ID870_01865	phosphoglycerate dehydrogenase CDS	1.30804	2.47606	4.01e-23
ID870_01850	copper homeostasis protein CutC CDS	1.30656	2.47352	9.38e-25
ID870_07915	ftsL CDS	1.30468	2.47029	3.74e-15
ID870_01575	V-type Na+ -ATPase subunit J CDS	1.30223	2.4661	1.55e-30
ID870_09140	infA CDS	1.29996	2.46222	4.15e-32
ID870_00760	TatD family hydrolase CDS	1.29881	2.46025	1.45e-16
ID870_07280	membrane protein insertase YidC CDS	1.29282	2.45006	5.14e-24
ID870_04920	rexB CDS	1.28986	2.44505	9.99e-40
ID870_09135	rpmJ CDS	1.2823	2.43227	1.45e-34
ID870_02105	cvfB CDS	1.281	2.43007	8.74e-38
ID870_02610	srtC4 CDS	1.28034	2.42896	6.33e-23
ID870_03485	LCP family protein CDS	1.27999	2.42838	9.19e-29
ID870_04395	bifunctional riboflavin kinase/FAD synthetase CDS	1.27902	2.42675	3.51e-27
ID870_08255	site-specific DNA-methyltransferase CDS	1.27814	2.42526	1.33e-32
ID870_04325	sugar O-acetyltransferase CDS	1.27763	2.4244	1.15e-24
ID870_04060	lipoate--protein ligase family protein CDS	1.27717	2.42362	1.29e-22
ID870_05245	prsA CDS	1.27476	2.41959	1.98e-24
ID870_06865	YggS family pyridoxal phosphate-dependent enzyme CDS	1.27468	2.41945	1.18e-49
ID870_03430	ribonuclease J CDS	1.2724	2.41563	7.77e-36
ID870_00580	PTS sugar transporter subunit IIC CDS	1.27151	2.41415	1.38e-13
ID870_09255	rpsJ CDS	1.26982	2.41132	1.72e-16
ID870_07060	hypothetical protein CDS	1.2637	2.4011	3.44e-08
ID870_08915	DNA-directed RNA polymerase subunit delta CDS	1.26031	2.39547	1.42e-24
ID870_06025	LPXTG cell wall anchor domain-containing protein CDS	1.25792	2.39151	8.95e-25
ID870_04425	pstC CDS	1.25261	2.38272	1.45e-28
ID870_06580	flavodoxin CDS	1.25131	2.38058	2.62e-12
ID870_03990	thymidine kinase CDS	1.24462	2.36956	7.79e-20
ID870_05195	nrdF CDS	1.23568	2.35492	6.25e-31
ID870_06990	PDZ domain-containing protein CDS	1.23081	2.34699	3.95e-15
ID870_01905	metG CDS	1.22937	2.34464	5.97e-44
ID870_04820	TIGR01906 family membrane protein CDS	1.22639	2.33981	7.06e-18
ID870_03010	HAMP domain-containing histidine kinase CDS	1.22482	2.33726	6.18e-25
ID870_02485	YkgJ family cysteine cluster protein CDS	1.2239	2.33577	9.34e-05
ID870_02550	2-C-methyl-D-erythritol 4-phosphate cytidylyltransferase CDS	1.22315	2.33457	4.57e-22
ID870_08250	DEAD/DEAH box helicase family protein CDS	1.22238	2.33331	1.63e-33
ID870_05190	nrdE CDS	1.21832	2.32675	3.04e-31
ID870_03205	lmb CDS	1.21467	2.32088	2.72e-08
ID870_08700	ABC transporter permease CDS	1.21428	2.32025	3.78e-29
ID870_05260	pepF CDS	1.21282	2.31791	1.59e-26
ID870_09650	hypothetical protein CDS	1.20594	2.30688	4.29e-06
ID870_07495	GNAT family N-acetyltransferase CDS	1.20425	2.30417	7.97e-12
ID870_07455	phosphotransferase family protein CDS	1.204	2.30377	2.22e-32
ID870_07775	primosomal protein N' CDS	1.2031	2.30234	6.01e-22
ID870_02615	pilC CDS	1.2028	2.30185	1.59e-23
ID870_01775	tRNA (cytidine(34)-2'-O)-methyltransferase CDS	1.20189	2.30041	1.91e-07
ID870_07345	tgt CDS	1.20171	2.30011	1.4e-24
ID870_07230	DUF402 domain-containing protein CDS	1.2012	2.2993	1.09e-10
ID870_01770	APC family permease CDS	1.19952	2.29663	4.07e-12
ID870_01605	HAMP domain-containing protein CDS	1.1991	2.29596	9.47e-34
ID870_10215	mutL CDS	1.19803	2.29427	1.05e-27
ID870_04950	DNA-directed RNA polymerase subunit beta CDS	1.19677	2.29226	9.4e-21
ID870_07755	pknB CDS	1.19369	2.28737	6.73e-43
ID870_05170	NADP-dependent glyceraldehyde-3-phosphate dehydrogenase CDS	1.18727	2.27722	3.64e-32
ID870_10220	MFS transporter CDS	1.18632	2.27571	3.18e-30
ID870_02420	MFS transporter CDS	1.17301	2.25482	8.55e-16
ID870_05315	glycerate kinase CDS	1.17298	2.25477	7.27e-12
ID870_02240	rnr CDS	1.17174	2.25283	1.6e-25
ID870_09335	alpha/beta fold hydrolase CDS	1.16965	2.24957	2.65e-26
ID870_01325	CHAP domain-containing protein CDS	1.16764	2.24643	2.2e-30
ID870_02725	rplT CDS	1.16104	2.23618	4.53e-16
ID870_01410	EamA family transporter CDS	1.16086	2.23591	7.96e-14
ID870_08615	rpoC CDS	1.15529	2.22728	7.66e-23
ID870_09845	energy-coupling factor transporter ATPase CDS	1.15488	2.22666	2.76e-21
ID870_08760	DUF2207 domain-containing protein CDS	1.15349	2.22451	6.23e-33
ID870_04320	ribonuclease HII CDS	1.15101	2.22069	5.12e-22
ID870_08400	cysE CDS	1.15087	2.22048	1.12e-22
ID870_03760	hypothetical protein CDS	1.14985	2.21891	3.79e-18
ID870_02940	CCA tRNA nucleotidyltransferase CDS	1.14836	2.21662	1.24e-22
ID870_02845	rpsP CDS	1.14489	2.2113	5.15e-13
ID870_02600	pilB CDS	1.14407	2.21003	1.24e-18
ID870_08745	undecaprenyl/decaprenyl-phosphate alpha-N-acetylglucosaminyl 1-phosphate transferase CDS	1.14228	2.20729	3.75e-33
ID870_06465	ezrA CDS	1.13894	2.20219	8.98e-25
ID870_01580	rsmG CDS	1.13864	2.20173	1.92e-15
ID870_07970	aquaporin family protein CDS	1.13855	2.20159	3.31e-26
ID870_07940	ABC transporter permease CDS	1.13789	2.2006	9.47e-26
ID870_07975	glpO CDS	1.13708	2.19935	5.06e-30
ID870_05485	pepF CDS	1.13645	2.19839	5.31e-28
ID870_05320	helix-turn-helix domain-containing protein CDS	1.13441	2.19528	1.43e-07
ID870_00755	hypothetical protein CDS	1.13398	2.19464	6.17e-08
ID870_02605	class C sortase CDS	1.13107	2.19021	3.92e-16
ID870_01660	amidase CDS	1.13005	2.18866	1.1e-18
ID870_04825	TIGR01457 family HAD-type hydrolase CDS	1.1296	2.18799	1.05e-23
ID870_04040	phospho-sugar mutase CDS	1.12959	2.18796	1.08e-43
ID870_04535	trmFO CDS	1.1244	2.18011	6.64e-28
ID870_02655	DUF1803 domain-containing protein CDS	1.12168	2.17601	6.05e-16
ID870_08820	argininosuccinate synthase CDS	1.12145	2.17565	7.41e-12
ID870_02510	metal-sulfur cluster assembly factor CDS	1.12012	2.17365	2.63e-18
ID870_04670	class I SAM-dependent methyltransferase CDS	1.11692	2.16883	2.66e-10
ID870_06280	hypothetical protein CDS	1.11643	2.1681	0.00761449
ID870_07490	LCP family protein CDS	1.11339	2.16353	3.74e-27
ID870_10365	hypothetical protein CDS	1.1126	2.16235	1.62e-23
ID870_05420	peptide chain release factor 3 CDS	1.11105	2.16003	5.03e-24
ID870_06265	hypothetical protein CDS	1.10907	2.15707	0.00874842
ID870_02950	GNAT family N-acetyltransferase CDS	1.10573	2.15208	4.8e-19
ID870_04790	lepA CDS	1.09974	2.14316	2.01e-34
ID870_09695	dnaN CDS	1.0982	2.14087	1.04e-32
ID870_10380	rpmG CDS	1.09575	2.13724	2.91e-14
ID870_05635	ftsY CDS	1.09348	2.13387	5.59e-26
ID870_08750	mecA CDS	1.0916	2.13111	1.35e-24
ID870_03005	response regulator transcription factor CDS	1.09081	2.12994	7.48e-19
ID870_04420	pstS CDS	1.08874	2.12688	6.24e-13
ID870_01985	glmU CDS	1.08782	2.12553	4.54e-28
ID870_07215	purine-nucleoside phosphorylase CDS	1.08546	2.12205	2.06e-12
ID870_05165	polysaccharide deacetylase family protein CDS	1.08517	2.12162	7.27e-12
ID870_10410	leucine--tRNA ligase CDS	1.08388	2.11973	1.94e-26
ID870_00510	rpsB CDS	1.08142	2.11612	3.76e-18
ID870_07960	helix-turn-helix domain-containing protein CDS	1.07431	2.10572	4.16e-29
ID870_01645	GNAT family N-acetyltransferase CDS	1.06909	2.09812	4.56e-21
ID870_00815	rpsL CDS	1.06859	2.09738	5.76e-19
ID870_07830	class I SAM-dependent RNA methyltransferase CDS	1.06679	2.09477	3.93e-20
ID870_02520	DUF1972 domain-containing protein CDS	1.06562	2.09306	4.05e-21
ID870_04955	murA CDS	1.06425	2.09109	1.25e-26
ID870_04690	amino acid ABC transporter ATP-binding protein CDS	1.06356	2.09008	0.000100459
ID870_00545	dusB CDS	1.0594	2.08406	4.94e-13
ID870_06425	LCP family protein CDS	1.05751	2.08133	1.63e-28
ID870_02685	polysaccharide biosynthesis protein CDS	1.05529	2.07814	2.61e-18
ID870_00805	3'-5' exoribonuclease YhaM family protein CDS	1.055	2.07772	1.17e-26
ID870_08850	rbsK CDS	1.05439	2.07683	4.06e-29
ID870_00310	helix-turn-helix domain-containing protein CDS	1.05405	2.07635	1.44e-16
ID870_05040	QueT transporter family protein CDS	1.05249	2.07411	7.83e-08
ID870_03070	thymidylate synthase CDS	1.05063	2.07144	8.5e-23
ID870_01840	yabA CDS	1.04996	2.07048	9.95e-14
ID870_00305	aldose 1-epimerase family protein CDS	1.04931	2.06954	0.0185416
ID870_06585	adenosine deaminase CDS	1.0439	2.06179	1.27e-07
ID870_00205	sensor histidine kinase CDS	1.04334	2.06099	1.39e-22
ID870_01785	upp CDS	1.04194	2.059	6.74e-25
ID870_00560	hypothetical protein CDS	1.0362	2.05081	9.41e-15
ID870_02590	helix-turn-helix domain-containing protein CDS	1.0346	2.04854	8.75e-12
ID870_02245	smpB CDS	1.03437	2.04822	4.18e-13
ID870_05980	serine hydrolase CDS	1.03407	2.04779	8.13e-12
ID870_10370	RluA family pseudouridine synthase CDS	1.03086	2.04324	1.3e-06
ID870_02555	NAD-dependent epimerase/dehydratase family protein CDS	1.02906	2.04069	3.18e-23
ID870_04930	phenylalanine--tRNA ligase subunit beta CDS	1.02888	2.04044	1.34e-22
ID870_06570	voltage-gated chloride channel family protein CDS	1.02873	2.04023	5.36e-14
ID870_08390	cysteine--tRNA ligase CDS	1.02598	2.03634	1.26e-17
ID870_06900	typA CDS	1.02459	2.03438	5.03e-25
ID870_00750	hypothetical protein CDS	1.02417	2.03379	7.56e-05
ID870_06860	cell division protein SepF CDS	1.01845	2.02575	1.4e-28
ID870_09655	septum formation initiator family protein CDS	1.01681	2.02344	3.34e-08
ID870_04200	essC CDS	1.01512	2.02107	7.18e-21
ID870_02935	DegV family protein CDS	1.01106	2.01539	1.53e-25
ID870_00800	DNA recombination protein RmuC CDS	1.01074	2.01495	6.38e-24
ID870_07210	GNAT family N-acetyltransferase CDS	1.00916	2.01274	1.99e-13
ID870_02770	cysteine desulfurase CDS	1.0091	2.01266	2.85e-13
ID870_08385	Mini-ribonuclease 3 CDS	1.00902	2.01255	3.62e-14
ID870_04915	addA CDS	1.0073	2.01015	1.64e-27
ID870_01265	efp CDS	1.00628	2.00873	1.41e-25
ID870_09250	rplC CDS	0.996946	1.99577	0.000150434
ID870_03210	pneumococcal-type histidine triad protein CDS	0.995067	1.99317	2.67e-13
ID870_10170	histidine--tRNA ligase CDS	0.994977	1.99305	2.32e-23
ID870_08190	betaine/proline/choline family ABC transporter ATP-binding protein CDS	0.99254	1.98968	9.2e-23
ID870_04430	pstA CDS	0.985777	1.98038	2.48e-17
ID870_02025	peptidylprolyl isomerase CDS	0.984019	1.97797	1.18e-17
ID870_07785	gmk CDS	0.980371	1.97297	1.14e-16
ID870_08395	lipoprotein CDS	0.975747	1.96666	7.69e-09
ID870_08795	Asp23/Gls24 family envelope stress response protein CDS	0.974381	1.9648	3.98e-21
ID870_01340	aroE CDS	0.97339	1.96345	2.49e-09
ID870_07905	phospho-N-acetylmuramoyl-pentapeptide- transferase CDS	0.970079	1.95895	2.32e-13
ID870_06275	DUF2815 family protein CDS	0.961568	1.94743	0.00139177
ID870_01205	magnesium transporter CorA family protein CDS	0.960878	1.94649	3.36e-11
ID870_00555	toxic anion resistance protein CDS	0.954323	1.93767	1.8e-17
ID870_03545	glycosyltransferase family 52 protein CDS	0.954145	1.93743	4.89e-15
ID870_09340	ROK family protein CDS	0.950704	1.93282	1.22e-11
ID870_04010	serine hydroxymethyltransferase CDS	0.950521	1.93257	1.65e-19
ID870_04465	putative DNA-binding protein CDS	0.948333	1.92964	1.41e-06
ID870_08415	rpsO CDS	0.946028	1.92656	8.18e-19
ID870_09635	hpt CDS	0.943828	1.92363	3.01e-20
ID870_09740	ATP-binding cassette domain-containing protein CDS	0.943229	1.92283	1.8e-17
ID870_05630	TIGR03943 family protein CDS	0.938172	1.9161	4.02e-16
ID870_01560	ABC transporter ATP-binding protein CDS	0.936549	1.91394	8.41e-16
ID870_06270	DUF2800 domain-containing protein CDS	0.933485	1.90988	1.38e-05
ID870_01835	DNA polymerase III subunit delta' CDS	0.932964	1.90919	3.92e-18
ID870_02060	rplK CDS	0.93085	1.9064	5.26e-12
ID870_08875	glutamate--tRNA ligase CDS	0.930826	1.90637	3.97e-24
ID870_00135	two-component sensor histidine kinase CDS	0.928883	1.9038	6.28e-13
ID870_04080	protein-ADP-ribose hydrolase CDS	0.927191	1.90157	2.48e-15
ID870_02670	ABC transporter substrate-binding protein CDS	0.923791	1.89709	0.000204136
ID870_05475	FtsW/RodA/SpoVE family cell cycle protein CDS	0.923511	1.89673	1.53e-13
ID870_05650	smc CDS	0.921744	1.8944	9.32e-19
ID870_08195	ABC transporter permease CDS	0.912708	1.88258	1.15e-24
ID870_05735	ccpA CDS	0.908159	1.87665	4.52e-28
ID870_06855	YggT family protein CDS	0.905571	1.87329	9.59e-21
ID870_02720	rpmI CDS	0.904189	1.87149	2.16e-12
ID870_01555	ECF-type riboflavin transporter substrate-binding protein CDS	0.90415	1.87144	3.07e-06
ID870_05520	HAD family hydrolase CDS	0.902862	1.86977	5.28e-06
ID870_04865	Mur ligase family protein CDS	0.902355	1.86911	3.91e-15
ID870_03075	dihydrofolate reductase CDS	0.900472	1.86668	2.64e-18
ID870_02515	rfbD CDS	0.899257	1.86511	6.29e-17
ID870_09700	dnaA CDS	0.897848	1.86328	6.99e-16
ID870_07125	cation transporter CDS	0.895189	1.85985	1.35e-08
ID870_06755	SGNH/GDSL hydrolase family protein CDS	0.89476	1.8593	7.52e-18
ID870_08975	N-acetylmuramoyl-L-alanine amidase CDS	0.894426	1.85887	2.53e-12
ID870_08695	ABC transporter permease CDS	0.894028	1.85836	1.69e-13
ID870_07745	sensor histidine kinase CDS	0.893513	1.85769	5.64e-14
ID870_01400	gatA CDS	0.892123	1.8559	6.54e-19
ID870_06815	amino acid ABC transporter permease CDS	0.89178	1.85546	1.47e-05
ID870_08200	osmoprotectant ABC transporter substrate-bindingprotein CDS	0.889652	1.85273	9.02e-22
ID870_06690	fructose-1,6-bisphosphatase CDS	0.885917	1.84794	2.64e-15
ID870_10230	DNA-3-methyladenine glycosylase I CDS	0.885214	1.84704	1.21e-09
ID870_03930	SDR family oxidoreductase CDS	0.8848	1.84651	1.96e-15
ID870_10375	penicillin-binding protein CDS	0.882496	1.84356	1.67e-18
ID870_03080	clpX CDS	0.880577	1.84111	9.02e-17
ID870_01415	YqeG family HAD IIIA-type phosphatase CDS	0.879308	1.83949	5.02e-09
ID870_09855	LysM peptidoglycan-binding domain-containing protein CDS	0.877423	1.83709	7.56e-09
ID870_00225	M42 family metallopeptidase CDS	0.87386	1.83256	3.46e-14
ID870_09350	YesL family protein CDS	0.871618	1.82971	9.51e-14
ID870_02505	rpoD CDS	0.867896	1.825	4.19e-19
ID870_07030	Gfo/Idh/MocA family oxidoreductase CDS	0.863243	1.81912	4.05e-10
ID870_05280	glutathione S-transferase family protein CDS	0.86074	1.81597	7.72e-10
ID870_08360	rpsI CDS	0.859281	1.81413	6.67e-13
ID870_01275	nusB CDS	0.85752	1.81192	2.2e-18
ID870_04945	DNA/RNA non-specific endonuclease CDS	0.8565	1.81064	6.58e-10
ID870_01460	nucleotidyltransferase CDS	0.856255	1.81033	3.05e-09
ID870_03265	nitroreductase family protein CDS	0.853759	1.8072	1.26e-16
ID870_00565	gshAB CDS	0.852128	1.80516	1.15e-18
ID870_06750	YpmS family protein CDS	0.851471	1.80434	1.63e-13
ID870_03975	NAD(P)H-dependent oxidoreductase CDS	0.851064	1.80383	1.22e-18
ID870_04715	pyk CDS	0.850991	1.80374	2.3e-23
ID870_01270	Asp23/Gls24 family envelope stress response protein CDS	0.850762	1.80345	2e-19
ID870_06740	hypothetical protein CDS	0.850678	1.80335	0.0925344
ID870_08205	ABC transporter permease CDS	0.849847	1.80231	2.85e-20
ID870_10310	ABC transporter substrate-binding protein CDS	0.845692	1.79713	1.13e-09
ID870_01300	manA CDS	0.84546	1.79684	2.28e-14
ID870_07920	rsmH CDS	0.84489	1.79613	5.78e-13
ID870_03290	TDT family transporter CDS	0.844131	1.79518	4.14e-09
ID870_05155	udk CDS	0.843027	1.79381	0.000246869
ID870_07115	YSIRK-targeted surface antigen transcriptional regulator CDS	0.84006	1.79012	2.2e-05
ID870_09660	RNA-binding S4 domain-containing protein CDS	0.839784	1.78978	9.82e-05
ID870_05640	Cof-type HAD-IIB family hydrolase CDS	0.837165	1.78654	2.87e-11
ID870_10320	ATP-binding cassette domain-containing protein CDS	0.836568	1.7858	3.88e-11
ID870_05410	ATP-binding cassette domain-containing protein CDS	0.834294	1.78298	0.000156706
ID870_04530	GNAT family N-acetyltransferase CDS	0.833383	1.78186	3e-06
ID870_07840	gpsB CDS	0.832942	1.78131	1.13e-11
ID870_01370	cysteine hydrolase CDS	0.832053	1.78022	1.65e-05
ID870_00530	ATP-dependent Clp protease ATP-binding subunit CDS	0.829558	1.77714	1.15e-16
ID870_00235	bifunctional 2',3'-cyclic-nucleotide 2'-phosphodiesterase/3'-nucleotidase CDS	0.827386	1.77447	5.82e-11
ID870_02110	msrA CDS	0.82611	1.7729	5.73e-12
ID870_09345	dihydrodipicolinate synthase family protein CDS	0.825553	1.77221	2.9e-12
ID870_03065	hydroxymethylglutaryl-CoA synthase CDS	0.820745	1.76632	6.18e-13
ID870_09860	transglycosylase SLT domain-containing protein CDS	0.817919	1.76286	9.47e-16
ID870_01145	lepB CDS	0.817872	1.7628	3.1e-06
ID870_04290	hypothetical protein CDS	0.815832	1.76031	0.00128491
ID870_03780	polysaccharide deacetylase family protein CDS	0.815081	1.7594	2.88e-10
ID870_03970	NAD(P)H-dependent oxidoreductase CDS	0.814203	1.75833	1.83e-19
ID870_01215	uvrA CDS	0.813347	1.75728	3.5e-13
ID870_07740	response regulator transcription factor CDS	0.809966	1.75317	3.09e-11
ID870_03275	uracil-DNA glycosylase family protein CDS	0.808847	1.75181	2.92e-12
ID870_09710	trypsin-like peptidase domain-containing protein CDS	0.807326	1.74996	1.6e-14
ID870_06905	rhodanese-like domain-containing protein CDS	0.805236	1.74743	2.83e-17
ID870_01590	htpX CDS	0.804489	1.74653	8.66e-15
ID870_10155	CadD family cadmium resistance transporter CDS	0.802912	1.74462	8.8e-06
ID870_09800	guaB CDS	0.799877	1.74095	3.2e-15
ID870_01600	response regulator transcription factor CDS	0.795134	1.73524	3.15e-17
ID870_03330	GBS Bsp-like repeat-containing protein CDS	0.795066	1.73516	1.56e-13
ID870_01830	dTMP kinase CDS	0.792508	1.73208	7.01e-08
ID870_04890	alpha-ketoacid dehydrogenase subunit beta CDS	0.79239	1.73194	5.99e-22
ID870_09425	acyl carrier protein CDS	0.790374	1.72952	1.38e-07
ID870_02325	CPBP family intramembrane metalloprotease CDS	0.789797	1.72883	1.36e-08
ID870_08365	rplM CDS	0.785872	1.72413	8.38e-11
ID870_00515	elongation factor Ts CDS	0.783866	1.72174	9.65e-12
ID870_00870	DNA-dependent RNA polymerase auxiliary subunit epsilon family protein CDS	0.783572	1.72139	9.22e-06
ID870_06800	bifunctional methylenetetrahydrofolate dehydrogenase/methenyltetrahydrofolate cyclohydrolase CDS	0.783461	1.72126	2.47e-12
ID870_01405	gatB CDS	0.781486	1.7189	1.14e-12
ID870_05490	DUF4430 domain-containing protein CDS	0.776097	1.71249	9.43e-05
ID870_01720	nucleoside-triphosphate diphosphatase CDS	0.774572	1.71068	8.71e-13
ID870_09370	carbohydrate ABC transporter substrate-binding protein CDS	0.771347	1.70686	4.28e-11
ID870_01725	metallophosphoesterase CDS	0.769519	1.7047	5.82e-14
ID870_04085	NAD-dependent deacetylase CDS	0.7687	1.70373	2.55e-11
ID870_04910	magnesium transporter CorA family protein CDS	0.768556	1.70356	7.35e-12
ID870_06910	ROK family glucokinase CDS	0.768123	1.70305	9.14e-15
ID870_09355	YhcH/YjgK/YiaL family protein CDS	0.763706	1.69785	3.61e-09
ID870_08980	D-alanyl-D-alanine carboxypeptidase family protein CDS	0.76368	1.69782	3.44e-11
ID870_01640	UDP-N-acetylmuramate--L-alanine ligase CDS	0.762134	1.696	6.75e-12
ID870_06170	phage major capsid protein CDS	0.758102	1.69126	0.0285222
ID870_04435	pstB CDS	0.751733	1.68381	1.63e-10
ID870_05495	ECF transporter S component CDS	0.747104	1.67842	0.000141499
ID870_01140	ATP-dependent RecD-like DNA helicase CDS	0.745206	1.67621	1.71e-09
ID870_09430	plsX CDS	0.74389	1.67469	6.02e-12
ID870_03270	pepV CDS	0.741984	1.67247	3.9e-18
ID870_10200	argR CDS	0.740947	1.67127	5.61e-08
ID870_04315	ylqF CDS	0.734512	1.66383	1.07e-08
ID870_00220	kinase CDS	0.732418	1.66142	1.12e-07
ID870_04390	truB CDS	0.732125	1.66108	2.69e-10
ID870_02440	LacI family DNA-binding transcriptional regulator CDS	0.729129	1.65764	2.81e-08
ID870_01885	alpha/beta hydrolase CDS	0.727771	1.65608	1.02e-11
ID870_06070	ClbS/DfsB family four-helix bundle protein CDS	0.725613	1.6536	1.5e-12
ID870_04415	RsmF rRNA methyltransferase first C-terminal domain-containing protein CDS	0.725598	1.65359	3.03e-08
ID870_06385	cysteine-rich KTR domain-containing protein CDS	0.725572	1.65356	0.0242525
ID870_01585	LemA family protein CDS	0.725484	1.65346	1.11e-15
ID870_09360	carbohydrate ABC transporter permease CDS	0.724745	1.65261	1.87e-11
ID870_07965	NAD(P)/FAD-dependent oxidoreductase CDS	0.722217	1.64971	8.64e-14
ID870_02740	type I 3-dehydroquinate dehydratase CDS	0.72025	1.64747	3.9e-11
ID870_04710	lepB CDS	0.718564	1.64554	8.36e-14
ID870_05160	DEAD/DEAH box helicase CDS	0.717753	1.64462	6.91e-09
ID870_00450	LacI family DNA-binding transcriptional regulator CDS	0.709751	1.63552	3.59e-11
ID870_02560	glycosyltransferase family 2 protein CDS	0.70775	1.63326	2.59e-14
ID870_10150	cadX CDS	0.705053	1.6302	2.49e-06
ID870_00400	bifunctional 4-hydroxy-2-oxoglutarate aldolase/2-dehydro-3-deoxy-phosphogluconate aldolase CDS	0.704054	1.62908	7.65e-10
ID870_05480	ppc CDS	0.703553	1.62851	1.03e-13
ID870_04475	SatD family protein CDS	0.703484	1.62843	0.000178624
ID870_01730	CBS domain-containing protein CDS	0.698428	1.62274	2.65e-10
ID870_02735	class I SAM-dependent rRNA methyltransferase CDS	0.696503	1.62057	6.06e-09
ID870_00445	alginate lyase family protein CDS	0.696272	1.62031	1.13e-06
ID870_03035	DUF4649 family protein CDS	0.693325	1.61701	6.76e-05
ID870_05810	hypothetical protein CDS	0.691185	1.61461	3.92e-05
ID870_06795	NAD(P)H-hydrate dehydratase CDS	0.690766	1.61414	6.07e-13
ID870_03925	pta CDS	0.690459	1.6138	9.32e-14
ID870_05670	vicK CDS	0.690247	1.61356	7.24e-14
ID870_01715	racE CDS	0.688925	1.61208	3.38e-08
ID870_06430	shikimate kinase CDS	0.68723	1.61019	6.15e-08
ID870_05255	HAD hydrolase-like protein CDS	0.687006	1.60994	0.000673372
ID870_03600	branched-chain amino acid aminotransferase CDS	0.686988	1.60992	7.36e-09
ID870_02100	frr CDS	0.685518	1.60828	1.26e-13
ID870_04720	pfkA CDS	0.684222	1.60683	8.27e-17
ID870_05815	fetB CDS	0.684189	1.6068	9.29e-07
ID870_07870	nicotinate phosphoribosyltransferase CDS	0.682185	1.60457	1.3e-12
ID870_01550	sstT CDS	0.681507	1.60381	0.000182315
ID870_04345	siderophore ABC transporter substrate-binding protein CDS	0.681116	1.60338	7.37e-05
ID870_09365	sugar ABC transporter permease CDS	0.680245	1.60241	3.37e-09
ID870_02890	2-dehydropantoate 2-reductase CDS	0.680118	1.60227	1.49e-07
ID870_01880	exodeoxyribonuclease III CDS	0.680095	1.60224	4.04e-10
ID870_09375	N-acetylmannosamine-6-phosphate 2-epimerase CDS	0.678314	1.60027	2.29e-08
ID870_05290	VIT family protein CDS	0.677128	1.59895	2.92e-06
ID870_05675	response regulator transcription factor CDS	0.675728	1.5974	4.37e-12
ID870_03180	hypothetical protein CDS	0.67497	1.59656	0.0052759
ID870_04105	fbsA CDS	0.674209	1.59572	9.46e-08
ID870_02930	DUF1149 family protein CDS	0.672244	1.59355	3.85e-09
ID870_02965	DUF308 domain-containing protein CDS	0.671812	1.59307	4.26e-09
ID870_10210	cold-shock protein CDS	0.670229	1.59133	8.65e-05
ID870_00465	MFS transporter CDS	0.667678	1.58851	9.54e-07
ID870_08570	class I SAM-dependent methyltransferase CDS	0.66722	1.58801	3.4e-07
ID870_10185	YitT family protein CDS	0.665804	1.58645	1.39e-08
ID870_04695	amino acid ABC transporter permease CDS	0.663593	1.58402	0.00994625
ID870_02050	amidohydrolase CDS	0.661516	1.58174	0.000208011
ID870_10055	ABC transporter permease/substrate-binding protein CDS	0.660528	1.58066	1.31e-12
ID870_08755	undecaprenyl-diphosphate phosphatase CDS	0.65861	1.57856	3.28e-13
ID870_06620	rapZ CDS	0.657121	1.57693	4.92e-11
ID870_00470	Gfo/Idh/MocA family oxidoreductase CDS	0.654992	1.57461	5.8e-09
ID870_10315	ABC transporter permease CDS	0.654417	1.57398	2.7e-07
ID870_05225	glycosyltransferase family 8 protein CDS	0.653069	1.57251	7.66e-05
ID870_01755	yidD CDS	0.652036	1.57138	3.36e-06
ID870_02135	NUDIX domain-containing protein CDS	0.650859	1.5701	0.0401481
ID870_04460	HAMP domain-containing histidine kinase CDS	0.64797	1.56696	9.04e-09
ID870_07120	TetR/AcrR family transcriptional regulator CDS	0.646823	1.56572	0.00391381
ID870_10225	ruvA CDS	0.642771	1.56133	1.65e-07
ID870_10455	DUF1003 domain-containing protein CDS	0.642718	1.56127	1.44e-06
ID870_07010	hypothetical protein CDS	0.641808	1.56028	0.00150771
ID870_09245	rplD CDS	0.638619	1.55684	1.38e-06
ID870_05055	methionyl aminopeptidase CDS	0.637362	1.55548	3.59e-12
ID870_03000	GTP pyrophosphokinase CDS	0.63522	1.55317	1.21e-05
ID870_04880	lpdA CDS	0.633758	1.5516	6.78e-11
ID870_10115	MerR family transcriptional regulator CDS	0.632551	1.5503	0.130445
ID870_04885	dihydrolipoamide acetyltransferase CDS	0.631547	1.54923	1.17e-13
ID870_07850	recU CDS	0.629909	1.54747	4.88e-09
ID870_01735	xerD CDS	0.629058	1.54656	2.35e-10
ID870_05215	hypothetical protein CDS	0.628625	1.54609	0.00893626
ID870_01450	class I SAM-dependent methyltransferase CDS	0.625248	1.54248	0.000208604
ID870_08260	helix-turn-helix transcriptional regulator CDS	0.625092	1.54231	0.00018898
ID870_07760	Stp1/IreP family PP2C-type Ser/Thr phosphatase CDS	0.62302	1.5401	1.28e-11
ID870_06640	asnS CDS	0.622823	1.53989	4.11e-10
ID870_08785	SPFH domain-containing protein CDS	0.62234	1.53937	8.9e-08
ID870_00475	endopeptidase CDS	0.621075	1.53802	3.21e-08
ID870_01890	PTS sugar transporter subunit IIC CDS	0.620553	1.53746	2.41e-07
ID870_04015	nucleoid-associated protein CDS	0.618744	1.53554	1.93e-11
ID870_00550	hslO CDS	0.618011	1.53476	0.000140323
ID870_08985	histidine phosphatase family protein CDS	0.614139	1.53064	2.69e-06
ID870_01230	aminopeptidase P family protein CDS	0.61392	1.53041	1.04e-08
ID870_06480	rod shape-determining protein RodA CDS	0.612849	1.52928	4.29e-07
ID870_04480	DUF3307 domain-containing protein CDS	0.612622	1.52904	0.000338554
ID870_01795	DUF2129 domain-containing protein CDS	0.608918	1.52511	0.0680671
ID870_00895	rpsN CDS	0.605815	1.52184	6.77e-07
ID870_00745	DUF2974 domain-containing protein CDS	0.604435	1.52038	9.44e-06
ID870_00520	small multi-drug export protein CDS	0.603853	1.51977	0.000105042
ID870_03185	3'-5' exoribonuclease CDS	0.602396	1.51824	0.000610267
ID870_07355	HAMP domain-containing histidine kinase CDS	0.602381	1.51822	1.26e-07
ID870_01990	NUDIX hydrolase CDS	0.601989	1.51781	3.61e-09
ID870_00130	response regulator transcription factor CDS	0.601247	1.51703	3.05e-05
ID870_05775	FadR family transcriptional regulator CDS	0.600681	1.51643	2.01e-07
ID870_08715	D-alanyl-D-alanine carboxypeptidase CDS	0.598485	1.51413	4.29e-06
ID870_04340	ATP-binding cassette domain-containing protein CDS	0.597238	1.51282	0.0001034
ID870_05210	helix-turn-helix transcriptional regulator CDS	0.5969	1.51246	0.078907
ID870_05570	U32 family peptidase CDS	0.594626	1.51008	0.000304592
ID870_00215	extracellular solute-binding protein CDS	0.593101	1.50849	3.6e-09
ID870_02795	rpmA CDS	0.590463	1.50573	5.47e-08
ID870_07225	recX CDS	0.587151	1.50228	0.0664842
ID870_00280	exo-alpha-sialidase CDS	0.586151	1.50124	2.14e-05
ID870_06575	chorismate mutase CDS	0.58574	1.50081	0.00456587
ID870_01760	TrkH family potassium uptake protein CDS	0.585504	1.50056	1.39e-07
ID870_06440	DNA/RNA non-specific endonuclease CDS	0.581526	1.49643	1.01e-06
ID870_06285	DNA polymerase CDS	0.580612	1.49548	0.0127246
ID870_07865	nadE CDS	0.580521	1.49539	4.4e-08
ID870_02320	ABC transporter permease subunit CDS	0.580035	1.49489	4.78e-06
ID870_01750	rRNA pseudouridine synthase CDS	0.577788	1.49256	4.58e-08
ID870_06880	FtsQ-type POTRA domain-containing protein CDS	0.576841	1.49158	7.18e-09
ID870_04895	thiamine pyrophosphate-dependent dehydrogenase E1 component subunit alpha CDS	0.576387	1.49111	3.98e-08
ID870_00950	aldo/keto reductase CDS	0.571822	1.4864	0.00505911
ID870_05050	YihY/virulence factor BrkB family protein CDS	0.571113	1.48567	8.05e-10
ID870_03340	DnaD domain-containing protein CDS	0.570982	1.48553	3.6e-05
ID870_09840	energy-coupling factor transporter ATPase CDS	0.57004	1.48456	1.08e-08
ID870_05575	DUF3270 domain-containing protein CDS	0.569962	1.48448	6.39e-07
ID870_08100	DUF2974 domain-containing protein CDS	0.567658	1.48212	1.96e-09
ID870_04335	iron chelate uptake ABC transporter family permease subunit CDS	0.565808	1.48022	0.00102029
ID870_01685	RNA methyltransferase CDS	0.565656	1.48006	1.71e-06
ID870_01315	holo-ACP synthase CDS	0.564975	1.47936	0.00116568
ID870_07285	rnpA CDS	0.560833	1.47512	0.00394399
ID870_05330	PTS beta-glucoside transporter subunit IIBCA CDS	0.560771	1.47506	0.000398629
ID870_02095	UMP kinase CDS	0.558366	1.4726	1.39e-09
ID870_05665	MBL fold metallo-hydrolase CDS	0.556685	1.47089	1.6e-08
ID870_01780	pyridoxal phosphate-dependent aminotransferase CDS	0.554822	1.46899	1.12e-05
ID870_05205	DUF3169 family protein CDS	0.552752	1.46688	0.0109584
ID870_03015	mvk CDS	0.549984	1.46407	0.000340564
ID870_07485	hypothetical protein CDS	0.549278	1.46335	0.000169633
ID870_02055	MFS transporter CDS	0.548851	1.46292	0.000378593
ID870_03375	hylB CDS	0.546386	1.46042	8.62e-09
ID870_00945	GrpB family protein CDS	0.543603	1.45761	2.86e-05
ID870_01565	energy-coupling factor transporter transmembraneprotein EcfT CDS	0.542715	1.45671	6.47e-05
ID870_08095	hypothetical protein CDS	0.540996	1.45498	1.4e-05
ID870_02455	MFS transporter CDS	0.540622	1.4546	2.07e-05
ID870_00795	thiamine diphosphokinase CDS	0.540094	1.45407	1.79e-05
ID870_04830	acyl-ACP thioesterase CDS	0.539657	1.45363	4.12e-05
ID870_00210	response regulator CDS	0.539218	1.45318	9.91e-07
ID870_03550	oligosaccharide flippase family protein CDS	0.539181	1.45315	0.000956345
ID870_00405	sugar kinase CDS	0.538959	1.45292	9.97e-07
ID870_00695	YjiH family protein CDS	0.53685	1.4508	0.00275861
ID870_00390	MarR family transcriptional regulator CDS	0.534832	1.44877	0.0179536
ID870_04520	PASTA domain-containing protein CDS	0.529115	1.44304	4.42e-05
ID870_08690	ABC transporter ATP-binding protein CDS	0.526439	1.44037	8.69e-07
ID870_04090	lipoate--protein ligase CDS	0.522499	1.43644	7.93e-07
ID870_03745	DUF3278 domain-containing protein CDS	0.520255	1.43421	0.00575017
ID870_08090	hypothetical protein CDS	0.519675	1.43363	8.68e-05
ID870_09830	insulinase family protein CDS	0.516787	1.43077	1.2e-06
ID870_04700	alkylphosphonate utilization protein CDS	0.516772	1.43075	0.190593
ID870_02715	infC CDS	0.515989	1.42997	8.72e-06
ID870_06850	RNA-binding protein CDS	0.515261	1.42925	1.85e-09
ID870_10060	ABC transporter ATP-binding protein CDS	0.51486	1.42886	2.17e-05
ID870_04225	DUF4176 domain-containing protein CDS	0.513706	1.42771	0.0273965
ID870_04440	pstB CDS	0.510488	1.42453	3e-07
ID870_05500	glycoside hydrolase family 25 protein CDS	0.510265	1.42431	0.00116732
ID870_06435	aroA CDS	0.506161	1.42027	8.43e-07
ID870_02790	ribosomal-processing cysteine protease Prp CDS	0.505616	1.41973	1.07e-06
ID870_03085	YihA family ribosome biogenesis GTP-binding protein CDS	0.503563	1.41771	1.85e-05
ID870_03435	esterase family protein CDS	0.503066	1.41722	1.82e-07
ID870_06845	DivIVA domain-containing protein CDS	0.502331	1.4165	8.81e-09
ID870_00360	isoprenyl transferase CDS	0.501837	1.41602	2.86e-06
ID870_03450	phosphopentomutase CDS	0.501621	1.4158	1.8e-08
ID870_06995	coaD CDS	0.501515	1.4157	0.00229243
ID870_07860	pepC CDS	0.498479	1.41272	2.09e-05
ID870_02565	glycosyltransferase CDS	0.494593	1.40892	7.82e-06
ID870_04540	GntR family transcriptional regulator CDS	0.492643	1.40702	4.59e-05
ID870_02640	HlyC/CorC family transporter CDS	0.488161	1.40266	8.61e-07
ID870_09670	aminoacyl-tRNA hydrolase CDS	0.4876	1.40211	0.0611063
ID870_00880	rimI CDS	0.487554	1.40207	7.84e-05
ID870_00885	tsaD CDS	0.486164	1.40072	1.86e-05
ID870_00460	cyclic nucleotide-binding domain-containing protein CDS	0.483198	1.39784	0.00220385
ID870_05200	thiT CDS	0.479591	1.39435	0.00180339
ID870_00740	DUF1310 domain-containing protein CDS	0.479495	1.39426	0.11294
ID870_06020	srtC1 CDS	0.478919	1.3937	2.22e-05
ID870_06040	Hsp33 family molecular chaperone HslO CDS	0.47801	1.39282	2.73e-05
ID870_07625	HAD family phosphatase CDS	0.473036	1.38803	0.0420854
ID870_00230	nrdI CDS	0.47027	1.38537	0.00701022
ID870_06460	serB CDS	0.469338	1.38447	0.0343504
ID870_07750	transporter CDS	0.467903	1.3831	0.0186365
ID870_05660	YbaN family protein CDS	0.46762	1.38283	1.01e-05
ID870_02745	3-dehydroquinate synthase CDS	0.466747	1.38199	7.62e-05
ID870_05645	Cof-type HAD-IIB family hydrolase CDS	0.464421	1.37976	4.93e-05
ID870_03280	hypothetical protein CDS	0.464416	1.37976	2.59e-05
ID870_03285	pullulanase CDS	0.462999	1.3784	0.000338625
ID870_04445	phoU CDS	0.459827	1.37538	1.04e-05
ID870_05220	hypothetical protein CDS	0.458692	1.3743	0.156291
ID870_01465	MerR family transcriptional regulator CDS	0.458551	1.37416	0.00573526
ID870_00300	lacD CDS	0.457087	1.37277	0.311674
ID870_03225	IS3 family transposase CDS	0.455993	1.37173	0.0196159
ID870_04050	coaC CDS	0.453153	1.36903	0.0237788
ID870_02210	dephospho-CoA kinase CDS	0.452523	1.36843	0.0142042
ID870_03855	AraC family transcriptional regulator CDS	0.451319	1.36729	0.0128138
ID870_08710	D-alanyl-D-alanine carboxypeptidase CDS	0.450096	1.36613	3.64e-05
ID870_00635	LacI family DNA-binding transcriptional regulator CDS	0.445667	1.36194	0.0125539
ID870_00375	proline--tRNA ligase CDS	0.443902	1.36028	4.55e-07
ID870_00590	hypothetical protein CDS	0.443795	1.36018	0.235409
ID870_05295	queA CDS	0.442057	1.35854	0.00056036
ID870_09835	pgsA CDS	0.4406	1.35717	0.000129959
ID870_06230	HNH endonuclease CDS	0.438817	1.35549	0.322918
ID870_10135	hypothetical protein CDS	0.437547	1.3543	0.0135902
ID870_02340	accessory Sec-dependent serine-rich glycoproteinadhesin CDS	0.436783	1.35358	0.0112495
ID870_03365	dTDP-4-dehydrorhamnose 3,5-epimerase family protein CDS	0.436518	1.35333	3.83e-05
ID870_07800	sensor histidine kinase CDS	0.435837	1.3527	0.00327834
ID870_04205	TIGR04197 family type VII secretion effector CDS	0.432767	1.34982	5.24e-05
ID870_06885	UDP-N-acetylglucosamine--N-acetylmuramyl- (pentapeptide) pyrophosphoryl-undecaprenol N-acetylglucosamine transferase CDS	0.432074	1.34917	1.25e-06
ID870_03750	helix-turn-helix transcriptional regulator CDS	0.431391	1.34853	0.193889
ID870_08855	rbsD CDS	0.430555	1.34775	1.98e-05
ID870_04215	hypothetical protein CDS	0.430175	1.3474	0.000113912
ID870_05680	amino acid ABC transporter ATP-binding protein CDS	0.425079	1.34265	0.00518098
ID870_04020	lysozyme family protein CDS	0.425027	1.3426	5.84e-05
ID870_02785	rplU CDS	0.424667	1.34226	0.000157068
ID870_04330	iron chelate uptake ABC transporter family permease subunit CDS	0.42348	1.34116	0.0229613
ID870_06075	aphA CDS	0.423427	1.34111	2.14e-05
ID870_10145	helix-turn-helix transcriptional regulator CDS	0.420526	1.33842	0.000202589
ID870_08860	sugar ABC transporter ATP-binding protein CDS	0.41866	1.33669	4.19e-07
ID870_01455	hypothetical protein CDS	0.418434	1.33648	0.08882
ID870_05060	CBS domain-containing protein CDS	0.411838	1.33038	6.25e-05
ID870_00785	rsgA CDS	0.411172	1.32977	0.000517297
ID870_09240	50S ribosomal protein L23 CDS	0.408514	1.32732	0.00524921
ID870_09675	ychF CDS	0.405426	1.32448	0.000225043
ID870_07825	hypothetical protein CDS	0.404869	1.32397	1.07e-05
ID870_07790	DUF1211 domain-containing protein CDS	0.403584	1.32279	0.00212372
ID870_03455	arsC CDS	0.403544	1.32275	1.98e-05
ID870_01745	segregation/condensation protein B CDS	0.4034	1.32262	0.00023445
ID870_00790	ribulose-phosphate 3-epimerase CDS	0.401928	1.32127	0.000290048
ID870_06470	gyrB CDS	0.401326	1.32072	4.49e-05
ID870_02235	secG CDS	0.400801	1.32024	0.0139236
ID870_07845	DUF1273 domain-containing protein CDS	0.399937	1.31945	0.272383
ID870_02045	LysR family transcriptional regulator CDS	0.396992	1.31676	0.0776591
ID870_08905	alpha/beta hydrolase CDS	0.39562	1.31551	0.021882
ID870_04210	hypothetical protein CDS	0.39503	1.31497	0.000204952
ID870_02970	gdhA CDS	0.393909	1.31395	9.36e-05
ID870_07065	DUF1912 family protein CDS	0.392975	1.3131	0.2449
ID870_09825	insulinase family protein CDS	0.392279	1.31246	0.00576134
ID870_00410	dhuI CDS	0.389254	1.30972	0.00120471
ID870_02355	glycosyl transferase CDS	0.381232	1.30245	0.000345246
ID870_01995	hypothetical protein CDS	0.380252	1.30157	0.00322358
ID870_06670	ABC transporter permease CDS	0.3772	1.29882	3.53e-05
ID870_05625	permease CDS	0.376986	1.29863	0.00121083
ID870_01740	segregation/condensation protein A CDS	0.376151	1.29787	0.000156758
ID870_05550	Nramp family divalent metal transporter CDS	0.375754	1.29752	0.0010241
ID870_02360	glycosyl transferase family 8 CDS	0.375361	1.29716	5.06e-05
ID870_08060	sigma factor regulator N-terminal domain-containing protein CDS	0.372577	1.29466	0.00988982
ID870_03445	rpiA CDS	0.370248	1.29258	0.00315761
ID870_03890	DUF1831 domain-containing protein CDS	0.366879	1.28956	0.00135021
ID870_01765	trkA CDS	0.36627	1.28902	0.00194932
ID870_03905	CYTH domain-containing protein CDS	0.366102	1.28887	0.00447796
ID870_06700	calcium-translocating P-type ATPase, PMCA-type CDS	0.36557	1.28839	0.00118263
ID870_04815	cas9 CDS	0.363543	1.28658	2e-05
ID870_04220	hypothetical protein CDS	0.363111	1.2862	0.121166
ID870_09665	mfd CDS	0.362769	1.28589	0.00303287
ID870_06675	ftsE CDS	0.358786	1.28235	8.46e-05
ID870_00355	yajC CDS	0.357512	1.28121	0.00414671
ID870_03190	IS3 family transposase CDS	0.356276	1.28012	0.0495303
ID870_02955	ABC transporter ATP-binding protein CDS	0.354992	1.27898	0.000937041
ID870_05720	glycosyltransferase family 4 protein CDS	0.353831	1.27795	0.000180375
ID870_06980	DUF1027 domain-containing protein CDS	0.351009	1.27545	0.0284366
ID870_02885	PTS transporter subunit IIC CDS	0.348144	1.27292	0.00711167
ID870_02350	glycosyl transferase CDS	0.348101	1.27288	0.000358837
ID870_01235	hypothetical protein CDS	0.34787	1.27268	0.00370925
ID870_00370	rseP CDS	0.345985	1.27102	0.000187611
ID870_02460	hypothetical protein CDS	0.344482	1.2697	0.0343677
ID870_09905	Veg family protein CDS	0.344213	1.26946	0.00653379
ID870_07005	rsmD CDS	0.343117	1.26849	0.0316904
ID870_06680	prfB CDS	0.341951	1.26747	0.000207005
ID870_06500	HAMP domain-containing histidine kinase CDS	0.340513	1.26621	0.144745
ID870_02490	30S ribosomal protein S21 CDS	0.339261	1.26511	0.0216047
ID870_09735	YfhO family protein CDS	0.33828	1.26425	0.0387696
ID870_04770	msrB CDS	0.337111	1.26322	0.0357157
ID870_07550	serS CDS	0.3358	1.26208	0.00015202
ID870_08890	radA CDS	0.335067	1.26144	0.00144248
ID870_04100	hypothetical protein CDS	0.3345	1.26094	0.00959891
ID870_06045	plasmid mobilization relaxosome protein MobC CDS	0.333967	1.26047	0.0127683
ID870_00455	peptide deformylase CDS	0.332641	1.25932	0.00346424
ID870_00380	glycoside hydrolase family 73 protein CDS	0.329957	1.25698	0.198704
ID870_06685	queG CDS	0.327726	1.25503	0.000523136
ID870_04925	neutral zinc metallopeptidase CDS	0.327081	1.25447	0.0176713
ID870_04900	ABC-F family ATP-binding cassette domain-containing protein CDS	0.326046	1.25357	0.0168057
ID870_02465	rhodanese-related sulfurtransferase CDS	0.324884	1.25256	0.0037394
ID870_06050	hypothetical protein CDS	0.324774	1.25247	0.0318835
ID870_07715	sugar-binding transcriptional regulator CDS	0.324074	1.25186	0.00211852
ID870_03370	rfbB CDS	0.323962	1.25176	0.000384983
ID870_06760	DegV family protein CDS	0.32354	1.2514	0.000332893
ID870_03325	recJ CDS	0.318657	1.24717	0.00147458
ID870_03850	ClC family H(+)/Cl(-) exchange transporter CDS	0.316427	1.24524	0.00672215
ID870_01310	3-deoxy-7-phosphoheptulonate synthase CDS	0.312552	1.2419	0.0110466
ID870_07200	glycosyltransferase family 2 protein CDS	0.312517	1.24187	0.171169
ID870_03090	TetR/AcrR family transcriptional regulator CDS	0.312281	1.24167	0.0365432
ID870_00890	aminotransferase class V-fold PLP-dependent enzyme CDS	0.308616	1.23852	0.165366
ID870_04095	formate--tetrahydrofolate ligase CDS	0.301036	1.23203	0.00129708
ID870_03195	ISLre2 family transposase CDS	0.300778	1.23181	0.0674989
ID870_08865	rbsC CDS	0.300455	1.23153	0.000991894
ID870_04595	DUF3173 family protein CDS	0.300215	1.23133	0.401204
ID870_07385	Cof-type HAD-IIB family hydrolase CDS	0.298207	1.22962	0.0249185
ID870_04775	GNAT family N-acetyltransferase CDS	0.29014	1.22276	0.102726
ID870_04935	GNAT family N-acetyltransferase CDS	0.289542	1.22225	0.0146204
ID870_01150	ribonuclease HIII CDS	0.288961	1.22176	0.0635502
ID870_00365	phosphatidate cytidylyltransferase CDS	0.288303	1.2212	0.00829731
ID870_05390	GIY-YIG nuclease family protein CDS	0.287989	1.22094	0.159823
ID870_01520	O-sialoglycoprotein endopeptidase CDS	0.285016	1.21842	0.044109
ID870_02470	NAD(P)-binding domain-containing protein CDS	0.280998	1.21504	0.336065
ID870_08055	RNA polymerase sigma factor CDS	0.280938	1.21498	0.123684
ID870_05820	ATP-binding cassette domain-containing protein CDS	0.280597	1.2147	0.0694394
ID870_04600	site-specific integrase CDS	0.276257	1.21105	0.0186595
ID870_07925	glutamate-5-semialdehyde dehydrogenase CDS	0.274386	1.20948	0.00405591
ID870_06615	YvcK family protein CDS	0.272402	1.20782	0.00266393
ID870_10465	DNA topology modulation protein CDS	0.265967	1.20244	0.166028
ID870_08735	sufD CDS	0.263009	1.19998	0.00151685
ID870_02570	DUF2142 domain-containing protein CDS	0.261972	1.19912	0.0669942
ID870_00415	dhuD CDS	0.26012	1.19758	0.0403076
ID870_08215	Rgg/GadR/MutR family transcriptional regulator CDS	0.259152	1.19678	0.286196
ID870_10460	iron-containing alcohol dehydrogenase family protein CDS	0.259109	1.19674	0.0308433
ID870_07000	hypothetical protein CDS	0.258566	1.19629	0.130153
ID870_06890	UDP-N-acetylmuramoyl-L-alanine--D-glutamate ligase CDS	0.257874	1.19572	0.00910101
ID870_03765	YeiH family putative sulfate export transporter CDS	0.25377	1.19232	0.0622379
ID870_01595	DUF177 domain-containing protein CDS	0.25371	1.19227	0.0253231
ID870_06380	tet(M) CDS	0.253542	1.19213	0.0528852
ID870_09235	rplB CDS	0.251402	1.19036	0.0657065
ID870_01320	alanine racemase CDS	0.248983	1.18837	0.0322899
ID870_01185	mutY CDS	0.248576	1.18803	0.0648253
ID870_03050	hemolysin III family protein CDS	0.248392	1.18788	0.06699
ID870_05380	1-acyl-sn-glycerol-3-phosphate acyltransferase CDS	0.246918	1.18667	0.0415877
ID870_09295	ruvB CDS	0.246407	1.18625	0.0898315
ID870_07480	HIT family protein CDS	0.245912	1.18584	0.0561806
ID870_01395	gatC CDS	0.240368	1.18129	0.083968
ID870_02975	peptide deformylase CDS	0.239401	1.1805	0.0521911
ID870_03555	neuB CDS	0.234621	1.1766	0.0784288
ID870_07720	DeoR/GlpR transcriptional regulator CDS	0.233769	1.1759	0.0457972
ID870_06610	whiA CDS	0.232732	1.17506	0.0185792
ID870_01495	dhaS CDS	0.230368	1.17313	0.586141
ID870_08685	ATP-binding cassette domain-containing protein CDS	0.227759	1.17101	0.0559816
ID870_01165	endonuclease MutS2 CDS	0.224145	1.16808	0.0476926
ID870_02750	aroC CDS	0.223173	1.1673	0.0410136
ID870_04495	sensor histidine kinase CDS	0.220665	1.16527	0.0461174
ID870_06595	type B 50S ribosomal protein L31 CDS	0.220399	1.16506	0.0179301
ID870_03255	uvrC CDS	0.216838	1.16218	0.0522657
ID870_07795	response regulator transcription factor CDS	0.212155	1.15842	0.0928437
ID870_08550	CPBP family intramembrane metalloprotease CDS	0.212006	1.1583	0.116031
ID870_05095	ABC transporter CDS	0.211327	1.15775	0.382673
ID870_05730	alpha-amylase CDS	0.207974	1.15507	0.0231324
ID870_03605	DUF2969 domain-containing protein CDS	0.207785	1.15491	0.604415
ID870_04835	oxygen-independent coproporphyrinogen III oxidase CDS	0.205245	1.15288	0.133617
ID870_00960	SDR family NAD(P)-dependent oxidoreductase CDS	0.203883	1.15179	0.57114
ID870_03395	hypothetical protein CDS	0.202785	1.15092	0.0532539
ID870_03460	purine-nucleoside phosphorylase CDS	0.200945	1.14945	0.0216433
ID870_07675	YigZ family protein CDS	0.195516	1.14513	0.403961
ID870_07880	DUF4059 family protein CDS	0.193265	1.14335	0.5271
ID870_06520	ABC transporter permease CDS	0.192303	1.14259	0.488341
ID870_02575	oligosaccharide flippase family protein CDS	0.182856	1.13513	0.130011
ID870_08065	GNAT family N-acetyltransferase CDS	0.182842	1.13512	0.0720649
ID870_05360	LacI family DNA-binding transcriptional regulator CDS	0.181818	1.13431	0.160555
ID870_07465	ABC transporter ATP-binding protein CDS	0.181679	1.1342	0.231251
ID870_01790	ATP-dependent Clp protease proteolytic subunit CDS	0.180316	1.13313	0.038977
ID870_10470	cfb CDS	0.179559	1.13254	0.0888612
ID870_02000	5'-methylthioadenosine/adenosylhomocysteine nucleosidase CDS	0.179162	1.13223	0.0929202
ID870_05655	ribonuclease III CDS	0.178786	1.13193	0.354151
ID870_03360	rfbA CDS	0.176721	1.13031	0.0477065
ID870_02250	amino acid permease CDS	0.174826	1.12883	0.0907327
ID870_03040	glutathione S-transferase family protein CDS	0.174086	1.12825	0.0755676
ID870_02365	glycosyltransferase family 2 protein CDS	0.173783	1.12801	0.125339
ID870_04550	hypothetical protein CDS	0.170697	1.1256	0.305025
ID870_05270	MFS transporter CDS	0.17059	1.12552	0.195679
ID870_08815	argH CDS	0.16889	1.12419	0.318927
ID870_08005	glyQ CDS	0.168853	1.12416	0.11665
ID870_02310	hypothetical protein CDS	0.167893	1.12342	0.776906
ID870_10265	membrane protein CDS	0.167551	1.12315	0.106479
ID870_06495	IS3 family transposase CDS	0.166425	1.12227	0.322572
ID870_07020	MmcQ/YjbR family DNA-binding protein CDS	0.166301	1.12218	0.383676
ID870_10235	competence/damage-inducible protein A CDS	0.156886	1.11488	0.171493
ID870_06830	NUDIX hydrolase CDS	0.156336	1.11445	0.362382
ID870_07360	response regulator transcription factor CDS	0.154752	1.11323	0.179593
ID870_01170	phosphatase PAP2 family protein CDS	0.153307	1.11212	0.17773
ID870_09900	dnaB CDS	0.151035	1.11037	0.0890202
ID870_04745	TVP38/TMEM64 family protein CDS	0.150305	1.1098	0.282331
ID870_10360	phosphopentomutase CDS	0.141874	1.10334	0.181961
ID870_08870	substrate-binding domain-containing protein CDS	0.141735	1.10323	0.114497
ID870_05145	dnaX CDS	0.139414	1.10146	0.136296
ID870_03440	matrixin family metalloprotease CDS	0.138709	1.10092	0.175161
ID870_06155	HK97 gp10 family phage protein CDS	0.138639	1.10087	0.766491
ID870_06200	terminase large subunit CDS	0.130272	1.0945	0.686054
ID870_06055	IS3 family transposase CDS	0.128208	1.09294	0.262202
ID870_00825	fusA CDS	0.125903	1.09119	0.137229
ID870_04125	threonine/serine exporter family protein CDS	0.125073	1.09056	0.312908
ID870_04120	ABC-F family ATP-binding cassette domain-containing protein CDS	0.123461	1.08934	0.283831
ID870_06105	putative holin-like toxin CDS	0.12317	1.08913	0.488821
ID870_08830	response regulator transcription factor CDS	0.119068	1.08603	0.43973
ID870_01250	hypothetical protein CDS	0.11714	1.08458	0.614649
ID870_05325	glycoside hydrolase family 1 protein CDS	0.116482	1.08409	0.298579
ID870_07460	ABC transporter permease CDS	0.114065	1.08227	0.363001
ID870_08625	penicillin-binding protein CDS	0.10997	1.07921	0.20754
ID870_04850	phosphoglucosamine mutase CDS	0.109714	1.07901	0.179998
ID870_00810	purR CDS	0.108759	1.0783	0.233386
ID870_02445	malQ CDS	0.10866	1.07823	0.317576
ID870_03335	adenine phosphoribosyltransferase CDS	0.10853	1.07813	0.34052
ID870_01375	3-hydroxyacyl-CoA dehydrogenase CDS	0.107355	1.07725	0.30259
ID870_01245	hypothetical protein CDS	0.105799	1.07609	0.616865
ID870_03045	diacylglycerol kinase family lipid kinase CDS	0.103162	1.07412	0.264088
ID870_02345	sugar transferase CDS	0.101172	1.07264	0.413162
ID870_03630	site-specific integrase CDS	0.100526	1.07216	0.503529
ID870_05725	glycosyltransferase CDS	0.0987276	1.07083	0.258392
ID870_06605	C69 family dipeptidase CDS	0.0957431	1.06862	0.278724
ID870_04755	CatB-related O-acetyltransferase CDS	0.0935	1.06696	0.639106
ID870_04285	hypothetical protein CDS	0.0928691	1.06649	0.583411
ID870_02450	glgP CDS	0.0927777	1.06642	0.346806
ID870_00940	PhzF family phenazine biosynthesis protein CDS	0.0890224	1.06365	0.542137
ID870_10395	nusG CDS	0.088497	1.06326	0.438222
ID870_04810	cas1 CDS	0.0880817	1.06296	0.367363
ID870_02275	rRNA pseudouridine synthase CDS	0.0878925	1.06282	0.718386
ID870_02160	hypothetical protein CDS	0.0851792	1.06082	0.613511
ID870_05250	O-methyltransferase CDS	0.0823822	1.05876	0.711978
ID870_10475	rhodanese-like domain-containing protein CDS	0.0820877	1.05855	0.426292
ID870_02760	gorA CDS	0.0812175	1.05791	0.377532
ID870_01050	cytochrome ubiquinol oxidase subunit I CDS	0.0805446	1.05742	0.394362
ID870_02370	SP 1767 family glycosyltransferase CDS	0.0787033	1.05607	0.418136
ID870_03465	chloride channel protein CDS	0.0771561	1.05494	0.355586
ID870_03895	cysteine desulfurase CDS	0.0742374	1.0528	0.501312
ID870_01195	single-stranded DNA-binding protein CDS	0.0726848	1.05167	0.60433
ID870_08535	hypothetical protein CDS	0.0724483	1.0515	0.798721
ID870_07900	DEAD/DEAH box helicase CDS	0.0707899	1.05029	0.473151
ID870_09895	rplI CDS	0.0682497	1.04844	0.548418
ID870_05070	UDP-N-acetylglucosamine 1-carboxyvinyltransferase CDS	0.0664925	1.04717	0.615104
ID870_10305	Cof-type HAD-IIB family hydrolase CDS	0.0648864	1.046	0.599938
ID870_05235	alaS CDS	0.0637132	1.04515	0.557048
ID870_08730	cysteine desulfurase CDS	0.0618122	1.04378	0.513867
ID870_02660	iron ABC transporter permease CDS	0.0618043	1.04377	0.803522
ID870_02635	methyltransferase domain-containing protein CDS	0.0610524	1.04323	0.625015
ID870_02880	NAD(P)/FAD-dependent oxidoreductase CDS	0.0539827	1.03813	0.678092
ID870_02675	ABC transporter ATP-binding protein CDS	0.0476244	1.03356	0.879585
ID870_02710	(d)CMP kinase CDS	0.046669	1.03288	0.631623
ID870_05505	SDR family oxidoreductase CDS	0.0458701	1.03231	0.800771
ID870_09815	recF CDS	0.0455852	1.0321	0.648619
ID870_08000	NAD(P)H-dependent oxidoreductase CDS	0.0442294	1.03113	0.660345
ID870_03320	SDR family oxidoreductase CDS	0.042863	1.03016	0.653835
ID870_07805	ABC transporter permease CDS	0.0414071	1.02912	0.860761
ID870_05305	serine hydrolase CDS	0.0397418	1.02793	0.729745
ID870_00955	hypothetical protein CDS	0.0396553	1.02787	0.895553
ID870_04455	response regulator transcription factor CDS	0.0393726	1.02767	0.721616
ID870_03055	DUF1836 domain-containing protein CDS	0.0309579	1.02169	0.835466
ID870_03390	AI-2E family transporter CDS	0.0307107	1.02152	0.751742
ID870_04615	DUF1002 domain-containing protein CDS	0.0292575	1.02049	0.79524
ID870_04500	response regulator transcription factor CDS	0.0291257	1.02039	0.800991
ID870_00075	GNAT family N-acetyltransferase CDS	0.0221292	1.01546	0.838609
ID870_02805	signal peptidase II CDS	0.0191595	1.01337	0.900143
ID870_00710	HAMP domain-containing histidine kinase CDS	0.0180602	1.0126	0.863379
ID870_03470	deoD CDS	0.0168874	1.01177	0.850672
ID870_06965	ATP-binding cassette domain-containing protein CDS	0.0135147	1.00941	0.91516
ID870_08740	sufC CDS	0.012937	1.00901	0.907806
ID870_00705	response regulator transcription factor CDS	0.0123738	1.00861	0.919941
ID870_04110	aspartate-semialdehyde dehydrogenase CDS	0.0118693	1.00826	0.932894
ID870_00325	galE CDS	0.0113235	1.00788	0.898709
ID870_08825	HAMP domain-containing histidine kinase CDS	0.0109107	1.00759	0.92058
ID870_03645	DUF4393 domain-containing protein CDS	0.00910638	1.00633	0.982131
ID870_08995	YjdF family protein CDS	0.00776876	1.0054	0.947729
ID870_01500	dhaQ CDS	0.0064398	1.00447	0.957508
ID870_07380	polA CDS	0.00636107	1.00442	0.945155
ID870_05100	ATP-binding cassette domain-containing protein CDS	0.0040005	1.00278	0.982189
ID870_05460	phosphoglycerate mutase CDS	0.00277142	1.00192	0.973367
ID870_01200	30S ribosomal protein S18 CDS	0.00230984	1.0016	0.985749
ID870_06060	YSIRK-type signal peptide-containing protein CDS	0.00139615	1.00097	0.992192
ID870_08885	carbonic anhydrase CDS	0.00130726	1.00091	0.994349
ID870_07510	DUF1361 domain-containing protein CDS	0.000489267	1.00034	0.997922
ID870_06150	hypothetical protein CDS	-0.000893447	-1.00062	0.998479
ID870_04570	helix-turn-helix domain-containing protein CDS	-0.000941832	-1.00065	0.997486
ID870_02035	pabB CDS	-0.00199885	-1.00139	0.986197
ID870_06355	ATP-binding protein CDS	-0.00632836	-1.0044	0.973369
ID870_03400	alsS CDS	-0.00783102	-1.00544	0.940081
ID870_04240	DUF4176 domain-containing protein CDS	-0.00963903	-1.0067	0.955752
ID870_00735	dltD CDS	-0.0128526	-1.00895	0.886121
ID870_06300	amidohydrolase CDS	-0.013388	-1.00932	0.930401
ID870_03635	hypothetical protein CDS	-0.0151021	-1.01052	0.885942
ID870_08070	GNAT family N-acetyltransferase CDS	-0.0152721	-1.01064	0.892906
ID870_02680	UDP-N-acetylmuramoyl-L-alanyl-D-glutamate--L- lysine ligase CDS	-0.0159899	-1.01115	0.897764
ID870_01045	NAD(P)/FAD-dependent oxidoreductase CDS	-0.0173632	-1.01211	0.851316
ID870_08635	DNA/RNA non-specific endonuclease CDS	-0.017853	-1.01245	0.922365
ID870_04235	hypothetical protein CDS	-0.0194458	-1.01357	0.904334
ID870_00525	CtsR family transcriptional regulator CDS	-0.0197263	-1.01377	0.898117
ID870_10420	HAMP domain-containing histidine kinase CDS	-0.02215	-1.01547	0.859096
ID870_00975	hypothetical protein CDS	-0.0231459	-1.01617	0.922134
ID870_08505	HAD family hydrolase CDS	-0.0237163	-1.01657	0.844374
ID870_06645	pyridoxal phosphate-dependent aminotransferase CDS	-0.024201	-1.01692	0.796523
ID870_08105	hypothetical protein CDS	-0.0252155	-1.01763	0.898368
ID870_10240	recA CDS	-0.0252498	-1.01766	0.769008
ID870_06505	response regulator transcription factor CDS	-0.0276037	-1.01932	0.939006
ID870_06695	metallophosphoesterase CDS	-0.0283544	-1.01985	0.853173
ID870_08925	mechanosensitive ion channel family protein CDS	-0.0311141	-1.0218	0.844895
ID870_03900	ribose-phosphate diphosphokinase CDS	-0.03769	-1.02647	0.704832
ID870_05340	superoxide dismutase CDS	-0.0382067	-1.02684	0.674188
ID870_08720	sufB CDS	-0.0415368	-1.02921	0.659594
ID870_04575	hypothetical protein CDS	-0.0430142	-1.03026	0.860746
ID870_04485	peptide ABC transporter substrate-binding protein CDS	-0.0459209	-1.03234	0.807917
ID870_01970	Gfo/Idh/MocA family oxidoreductase CDS	-0.047036	-1.03314	0.694814
ID870_04280	hypothetical protein CDS	-0.0479611	-1.0338	0.810379
ID870_05415	PH domain-containing protein CDS	-0.0492804	-1.03475	0.858091
ID870_02155	era CDS	-0.0529886	-1.03741	0.539309
ID870_01390	pyruvate, phosphate dikinase CDS	-0.0536201	-1.03787	0.616199
ID870_04875	lipoate--protein ligase CDS	-0.0554862	-1.03921	0.622621
ID870_09880	MarC family protein CDS	-0.0572097	-1.04045	0.6117
ID870_03405	budA CDS	-0.0582358	-1.04119	0.560412
ID870_07350	DUF975 family protein CDS	-0.0597034	-1.04225	0.725329
ID870_08520	DUF4479 and tRNA-binding domain-containing protein CDS	-0.0603359	-1.04271	0.571268
ID870_07530	PTS mannose/fructose/sorbose transporter subunitIIC CDS	-0.0633785	-1.04491	0.469723
ID870_09875	mnmA CDS	-0.0639106	-1.0453	0.539365
ID870_01105	sulfite exporter TauE/SafE family protein CDS	-0.0640558	-1.0454	0.798079
ID870_04170	WXG100 family type VII secretion target CDS	-0.0650497	-1.04612	0.558058
ID870_03475	hypothetical protein CDS	-0.0650963	-1.04615	0.493065
ID870_01190	30S ribosomal protein S6 CDS	-0.065851	-1.0467	0.650017
ID870_09230	rpsS CDS	-0.0675843	-1.04796	0.592753
ID870_02580	glycosyltransferase CDS	-0.0676316	-1.04799	0.528105
ID870_10550	type II toxin-antitoxin system RelB/DinJ family antitoxin CDS	-0.0683427	-1.04851	0.893635
ID870_07500	tsaE CDS	-0.0688261	-1.04886	0.75396
ID870_02175	hypothetical protein CDS	-0.0695316	-1.04938	0.862838
ID870_05685	transporter substrate-binding domain-containing protein CDS	-0.072396	-1.05146	0.616228
ID870_06065	TetR/AcrR family transcriptional regulator C-terminal domain-containing protein CDS	-0.0758089	-1.05395	0.836199
ID870_03755	hypothetical protein CDS	-0.07655	-1.05449	0.422213
ID870_07765	rsmB CDS	-0.0768691	-1.05473	0.404259
ID870_06010	VWA domain-containing protein CDS	-0.0776926	-1.05533	0.520596
ID870_03965	formate/nitrite transporter family protein CDS	-0.0788546	-1.05618	0.461435
ID870_03585	plsY CDS	-0.0796764	-1.05678	0.507135
ID870_02205	mutM CDS	-0.0811189	-1.05784	0.570159
ID870_10160	rpmG CDS	-0.0818647	-1.05839	0.562506
ID870_01055	cydB CDS	-0.0821932	-1.05863	0.472945
ID870_01635	hypothetical protein CDS	-0.0822762	-1.05869	0.535811
ID870_06550	hypothetical protein CDS	-0.0831047	-1.0593	0.80433
ID870_07525	manX CDS	-0.0839738	-1.05993	0.383067
ID870_07375	CoA-binding protein CDS	-0.0858896	-1.06134	0.37441
ID870_02990	ABC transporter ATP-binding protein CDS	-0.0875672	-1.06258	0.447579
ID870_07810	ABC transporter ATP-binding protein CDS	-0.0880505	-1.06293	0.692872
ID870_06765	recN CDS	-0.0886529	-1.06338	0.296848
ID870_05065	GNAT family N-acetyltransferase CDS	-0.0889906	-1.06363	0.465222
ID870_03315	ribonuclease Z CDS	-0.0902589	-1.06456	0.324972
ID870_02040	DUF3397 domain-containing protein CDS	-0.0924139	-1.06615	0.869172
ID870_00385	PolC-type DNA polymerase III CDS	-0.0934676	-1.06693	0.285706
ID870_01625	der CDS	-0.0951497	-1.06818	0.280394
ID870_02170	CPBP family intramembrane metalloprotease CDS	-0.0951835	-1.0682	0.815989
ID870_10025	DUF4298 domain-containing protein CDS	-0.0958468	-1.06869	0.736746
ID870_10120	replication protein CDS	-0.096193	-1.06895	0.68353
ID870_02875	trmD CDS	-0.100509	-1.07215	0.455255
ID870_00730	dltC CDS	-0.100791	-1.07236	0.356003
ID870_00065	hypothetical protein CDS	-0.103948	-1.07471	0.503713
ID870_09445	pyridoxal phosphate-dependent aminotransferase CDS	-0.103988	-1.07474	0.278023
ID870_01255	DUF4176 domain-containing protein CDS	-0.106426	-1.07656	0.527355
ID870_04035	hypothetical protein CDS	-0.10771	-1.07752	0.772586
ID870_06840	isoleucine--tRNA ligase CDS	-0.109541	-1.07889	0.294861
ID870_02815	pyrR CDS	-0.109956	-1.0792	0.30597
ID870_06205	phage terminase small subunit P27 family CDS	-0.112474	-1.08108	0.804191
ID870_05175	ptsP CDS	-0.112639	-1.0812	0.193948
ID870_06600	zinc ABC transporter substrate-binding protein AdcA CDS	-0.114562	-1.08265	0.317804
ID870_09440	recO CDS	-0.116099	-1.0838	0.279622
ID870_01260	hypothetical protein CDS	-0.116978	-1.08446	0.515722
ID870_08495	LytTR family transcriptional regulator DNA-binding domain-containing protein CDS	-0.11739	-1.08477	0.279532
ID870_06290	hypothetical protein CDS	-0.118756	-1.0858	0.76405
ID870_00060	DUF3013 family protein CDS	-0.119521	-1.08637	0.405811
ID870_06015	srtC2 CDS	-0.120207	-1.08689	0.281482
ID870_01240	hypothetical protein CDS	-0.124002	-1.08975	0.6847
ID870_04555	hypothetical protein CDS	-0.125502	-1.09089	0.575682
ID870_06210	DUF4314 domain-containing protein CDS	-0.132834	-1.09645	0.730654
ID870_03415	ABC transporter substrate-binding protein CDS	-0.133368	-1.09685	0.581573
ID870_02665	iron ABC transporter permease CDS	-0.134406	-1.09764	0.589503
ID870_09310	hypothetical protein CDS	-0.136962	-1.09959	0.414921
ID870_05110	thiW CDS	-0.138125	-1.10047	0.646956
ID870_05800	PTS transporter subunit IIC CDS	-0.138237	-1.10056	0.388098
ID870_01710	YneF family protein CDS	-0.13845	-1.10072	0.346975
ID870_07770	methionyl-tRNA formyltransferase CDS	-0.138703	-1.10091	0.138872
ID870_04805	cas2 CDS	-0.140238	-1.10209	0.230644
ID870_08500	sensor protein LytS CDS	-0.14039	-1.1022	0.124246
ID870_03770	NAD-dependent succinate-semialdehyde dehydrogenase CDS	-0.140515	-1.1023	0.0904899
ID870_02960	ABC transporter ATP-binding protein CDS	-0.140693	-1.10243	0.18003
ID870_03245	MATE family efflux transporter CDS	-0.141038	-1.1027	0.204454
ID870_04230	hypothetical protein CDS	-0.144994	-1.10573	0.175252
ID870_02800	LysR family transcriptional regulator CDS	-0.145283	-1.10595	0.216881
ID870_02500	dnaG CDS	-0.145313	-1.10597	0.125141
ID870_01675	yidC CDS	-0.146922	-1.1072	0.141609
ID870_06735	dihydroorotate oxidase CDS	-0.147022	-1.10728	0.575212
ID870_02585	glycosyltransferase family 4 protein CDS	-0.149624	-1.10928	0.129661
ID870_02230	rpmG CDS	-0.149854	-1.10946	0.443106
ID870_00275	PTS galactitol transporter subunit IIC CDS	-0.150738	-1.11014	0.628901
ID870_07875	trxB CDS	-0.155248	-1.11361	0.105416
ID870_02810	RluA family pseudouridine synthase CDS	-0.157766	-1.11556	0.125815
ID870_09305	purB CDS	-0.160263	-1.11749	0.104619
ID870_02315	amino acid ABC transporter ATP-binding protein CDS	-0.162719	-1.11939	0.175498
ID870_00440	PTS mannose/fructose/sorbose transporter family subunit IID CDS	-0.166293	-1.12217	0.154511
ID870_03425	ATP-binding cassette domain-containing protein CDS	-0.166494	-1.12233	0.348863
ID870_08075	GNAT family N-acetyltransferase CDS	-0.167677	-1.12325	0.181636
ID870_05930	ABC transporter permease CDS	-0.16858	-1.12395	0.362821
ID870_07070	methyltransferase domain-containing protein CDS	-0.171989	-1.12661	0.188616
ID870_08725	SUF system NifU family Fe-S cluster assembly protein CDS	-0.173735	-1.12798	0.0796457
ID870_06915	YqgQ family protein CDS	-0.17586	-1.12964	0.470818
ID870_00165	hypothetical protein CDS	-0.179789	-1.13272	0.597675
ID870_02335	helix-turn-helix domain-containing protein CDS	-0.181479	-1.13405	0.147267
ID870_03775	BCCT family transporter CDS	-0.183511	-1.13564	0.0903956
ID870_02400	gtfA CDS	-0.184362	-1.13631	0.111197
ID870_02650	manganese-dependent inorganic pyrophosphatase CDS	-0.187668	-1.13892	0.0265046
ID870_08220	hypothetical protein CDS	-0.188653	-1.1397	0.428417
ID870_00725	dltB CDS	-0.190254	-1.14096	0.0413873
ID870_00585	adenylosuccinate synthase CDS	-0.191264	-1.14176	0.0696874
ID870_00490	sodium:proton antiporter CDS	-0.192055	-1.14239	0.0644818
ID870_09225	rplV CDS	-0.192848	-1.14302	0.157032
ID870_04800	csn2 CDS	-0.193537	-1.14356	0.056734
ID870_07505	NCS2 family permease CDS	-0.196314	-1.14577	0.125645
ID870_04300	response regulator transcription factor LtdR CDS	-0.19915	-1.14802	0.261891
ID870_02375	secY2 CDS	-0.199891	-1.14861	0.0610373
ID870_07370	perR CDS	-0.205454	-1.15305	0.0310412
ID870_01980	VOC family protein CDS	-0.207074	-1.15434	0.225691
ID870_06960	ABC transporter ATP-binding protein CDS	-0.207207	-1.15445	0.146478
ID870_09275	adhE CDS	-0.207875	-1.15499	0.0205952
ID870_03230	Ltp family lipoprotein CDS	-0.217095	-1.16239	0.153175
ID870_04855	YbbR-like domain-containing protein CDS	-0.219214	-1.1641	0.0293948
ID870_00070	NUDIX domain-containing protein CDS	-0.22133	-1.16581	0.087167
ID870_02830	efflux RND transporter periplasmic adaptor subunit CDS	-0.223207	-1.16733	0.0829263
ID870_05335	PRD domain-containing protein CDS	-0.223754	-1.16777	0.202035
ID870_09280	acyltransferase CDS	-0.224606	-1.16846	0.0156002
ID870_06955	aminodeoxychorismate/anthranilate synthase component II CDS	-0.226169	-1.16972	0.179613
ID870_05370	DNA internalization-related competence protein ComEC/Rec2 CDS	-0.227854	-1.17109	0.367041
ID870_05950	fabG CDS	-0.230302	-1.17308	0.233403
ID870_06775	TlyA family rRNA (cytidine-2'-O)-methyltransferase CDS	-0.230604	-1.17333	0.0202685
ID870_08030	hypothetical protein CDS	-0.231848	-1.17434	0.0997673
ID870_05470	tuf CDS	-0.234065	-1.17614	0.00448546
ID870_04055	coaB CDS	-0.23521	-1.17708	0.332731
ID870_03560	neuC CDS	-0.236124	-1.17782	0.0999928
ID870_05900	hypothetical protein CDS	-0.236282	-1.17795	0.650432
ID870_01875	arsenate reductase family protein CDS	-0.236923	-1.17848	0.0945346
ID870_04295	sensor histidine kinase CDS	-0.237797	-1.17919	0.048774
ID870_10125	hypothetical protein CDS	-0.242654	-1.18317	0.360123
ID870_09755	trpS CDS	-0.244245	-1.18447	0.051769
ID870_07515	hypothetical protein CDS	-0.244802	-1.18493	0.0845572
ID870_06925	nth CDS	-0.245701	-1.18567	0.0536075
ID870_05090	tenA CDS	-0.248096	-1.18764	0.236775
ID870_06225	hypothetical protein CDS	-0.249213	-1.18856	0.624484
ID870_00930	YbaB/EbfC family nucleoid-associated protein CDS	-0.252343	-1.19114	0.209397
ID870_06130	hypothetical protein CDS	-0.252968	-1.19166	0.560761
ID870_05825	VTT domain-containing protein CDS	-0.253543	-1.19213	0.0402493
ID870_04375	restriction endonuclease subunit S CDS	-0.253907	-1.19243	0.010596
ID870_08370	DegV family protein CDS	-0.255697	-1.19391	0.0113763
ID870_05705	DUF3114 domain-containing protein CDS	-0.256056	-1.19421	0.0539258
ID870_08210	MFS transporter CDS	-0.257237	-1.19519	0.352786
ID870_05925	hypothetical protein CDS	-0.257829	-1.19568	0.0384341
ID870_01700	transcription repressor NadR CDS	-0.25931	-1.19691	0.0647953
ID870_10400	patatin family protein CDS	-0.261935	-1.19909	0.0387598
ID870_04860	TIGR00159 family protein CDS	-0.262847	-1.19984	0.0205227
ID870_10130	DNA translocase FtsK CDS	-0.264389	-1.20113	0.0877686
ID870_00910	DUF536 domain-containing protein CDS	-0.266675	-1.20303	0.0876446
ID870_02630	TIGR01212 family radical SAM protein CDS	-0.267507	-1.20373	0.0297764
ID870_03175	site-specific integrase CDS	-0.269782	-1.20563	0.0117016
ID870_10165	rpmF CDS	-0.270527	-1.20625	0.045634
ID870_02390	asp3 CDS	-0.271251	-1.20685	0.0147128
ID870_05935	ABC transporter ATP-binding protein CDS	-0.271785	-1.2073	0.0854191
ID870_06785	exodeoxyribonuclease VII small subunit CDS	-0.273113	-1.20841	0.0278007
ID870_07055	GNAT family N-acetyltransferase CDS	-0.274153	-1.20928	0.019681
ID870_08325	hypothetical protein CDS	-0.275949	-1.21079	0.615733
ID870_06510	FtsX-like permease family protein CDS	-0.279532	-1.2138	0.204175
ID870_02330	uvrB CDS	-0.280479	-1.2146	0.00377503
ID870_03385	NUDIX hydrolase CDS	-0.283331	-1.217	0.0102552
ID870_03240	VOC family protein CDS	-0.284471	-1.21796	0.00399499
ID870_02395	secA2 CDS	-0.288997	-1.22179	0.00124086
ID870_06175	Clp protease ClpP CDS	-0.289298	-1.22205	0.44393
ID870_04030	ABC transporter ATP-binding protein CDS	-0.29044	-1.22301	0.0112238
ID870_01900	tehB CDS	-0.293262	-1.22541	0.0045536
ID870_02380	asp1 CDS	-0.293476	-1.22559	0.00314857
ID870_00600	PTS sugar transporter subunit IIC CDS	-0.294444	-1.22641	0.0194427
ID870_03650	DUF3862 domain-containing protein CDS	-0.296782	-1.2284	0.00513024
ID870_03310	cystathionine beta-lyase CDS	-0.30429	-1.23481	0.00265972
ID870_00875	tsaB CDS	-0.30444	-1.23494	0.00621842
ID870_02385	asp2 CDS	-0.304698	-1.23516	0.000953976
ID870_01330	recG CDS	-0.309539	-1.23931	0.00122695
ID870_02820	carbamoyl phosphate synthase small subunit CDS	-0.310365	-1.24002	0.00198285
ID870_04025	ABC transporter ATP-binding protein CDS	-0.313261	-1.24251	0.00600466
ID870_06145	hypothetical protein CDS	-0.314721	-1.24377	0.436787
ID870_00570	PAS domain-containing protein CDS	-0.31578	-1.24468	0.0278761
ID870_10270	nrdD CDS	-0.317112	-1.24583	0.00228941
ID870_05020	glgB CDS	-0.319207	-1.24764	0.00183473
ID870_00720	dltA CDS	-0.320845	-1.24906	0.000208418
ID870_07930	proB CDS	-0.321923	-1.25	0.00624081
ID870_00090	50S ribosomal protein L11 methyltransferase CDS	-0.324497	-1.25223	0.00265774
ID870_09220	rpsC CDS	-0.329713	-1.25676	0.0129386
ID870_01020	DUF4365 domain-containing protein CDS	-0.330474	-1.25743	0.00231989
ID870_09450	ribose-phosphate diphosphokinase CDS	-0.331955	-1.25872	0.0010412
ID870_07885	amino acid ABC transporter ATP-binding protein CDS	-0.332682	-1.25935	0.000865171
ID870_09390	purH CDS	-0.333337	-1.25992	0.00925666
ID870_02150	diacylglycerol kinase family protein CDS	-0.333688	-1.26023	0.00292562
ID870_00435	PTS mannose/fructose/sorbose/N-acetylgalactosamine transporter subunit IIC CDS	-0.334658	-1.26108	0.00144375
ID870_00920	MerR family transcriptional regulator CDS	-0.335014	-1.26139	0.0275859
ID870_06220	DNA modification methylase CDS	-0.335326	-1.26166	0.291652
ID870_02705	LysM peptidoglycan-binding domain-containing protein CDS	-0.337825	-1.26385	0.000127925
ID870_05780	uidA CDS	-0.338104	-1.26409	0.0191561
ID870_04780	HD domain-containing protein CDS	-0.338323	-1.26429	0.079171
ID870_00100	AAA family ATPase CDS	-0.339892	-1.26566	0.00348034
ID870_00665	hypothetical protein CDS	-0.343953	-1.26923	0.359588
ID870_05795	D-lactate dehydrogenase CDS	-0.344879	-1.27004	0.0156075
ID870_06525	NINE protein CDS	-0.345117	-1.27025	0.484203
ID870_06745	HU family DNA-binding protein CDS	-0.345331	-1.27044	0.000693552
ID870_05945	acyl carrier protein CDS	-0.349116	-1.27378	0.242064
ID870_07475	hypothetical protein CDS	-0.354119	-1.2782	0.110197
ID870_10535	DUF2785 domain-containing protein CDS	-0.354928	-1.27892	0.0399881
ID870_08545	pyrroline-5-carboxylate reductase CDS	-0.355243	-1.2792	0.000218883
ID870_05845	permease CDS	-0.35614	-1.28	0.332965
ID870_02925	hypothetical protein CDS	-0.356755	-1.28054	0.0747822
ID870_08950	PLP-dependent aminotransferase family protein CDS	-0.360359	-1.28375	0.0148001
ID870_03130	Eco57I restriction-modification methylase domain-containing protein CDS	-0.36144	-1.28471	8.32e-05
ID870_05910	hypothetical protein CDS	-0.363499	-1.28654	0.0122736
ID870_06235	methionine adenosyltransferase CDS	-0.363581	-1.28662	0.280804
ID870_01160	CvpA family protein CDS	-0.367135	-1.28979	0.014053
ID870_07435	nusA CDS	-0.36866	-1.29115	0.00039163
ID870_06790	exodeoxyribonuclease VII large subunit CDS	-0.369569	-1.29197	0.0003534
ID870_01345	asparaginase CDS	-0.373325	-1.29533	0.00613078
ID870_05275	rRNA pseudouridine synthase CDS	-0.375287	-1.2971	0.132608
ID870_01540	zinc-dependent alcohol dehydrogenase family protein CDS	-0.376145	-1.29787	5.3e-05
ID870_06730	aminoacyltransferase CDS	-0.376924	-1.29857	2.08e-05
ID870_07410	alpha/beta hydrolase CDS	-0.377942	-1.29949	0.0712252
ID870_08540	pepA CDS	-0.37822	-1.29974	0.000241952
ID870_01065	cydC CDS	-0.378686	-1.30016	0.000253089
ID870_00155	GHKL domain-containing protein CDS	-0.378982	-1.30042	0.0102323
ID870_08355	site-specific integrase CDS	-0.380101	-1.30143	0.000571743
ID870_01060	cydD CDS	-0.380212	-1.30153	9.3e-05
ID870_03420	branched-chain amino acid ABC transporter permease CDS	-0.380441	-1.30174	0.0459787
ID870_02995	ABC transporter ATP-binding protein CDS	-0.381523	-1.30272	0.000640107
ID870_06515	ABC transporter ATP-binding protein CDS	-0.381886	-1.30304	0.185148
ID870_02405	gtfB CDS	-0.382741	-1.30382	5.32e-05
ID870_06545	helix-turn-helix domain-containing protein CDS	-0.383021	-1.30407	0.10148
ID870_06165	phage gp6-like head-tail connector protein CDS	-0.383428	-1.30444	0.54223
ID870_06330	hypothetical protein CDS	-0.385656	-1.30645	0.621292
ID870_06770	ArgR family transcriptional regulator CDS	-0.385755	-1.30654	0.000399761
ID870_05690	amino acid ABC transporter permease CDS	-0.386096	-1.30685	0.0067535
ID870_05140	DUF3272 domain-containing protein CDS	-0.386506	-1.30722	0.00786892
ID870_04380	DUF2130 domain-containing protein CDS	-0.387473	-1.3081	2.09e-05
ID870_00500	ahpF CDS	-0.390946	-1.31125	2.19e-05
ID870_02765	hypothetical protein CDS	-0.393275	-1.31337	0.014412
ID870_04385	GNAT family N-acetyltransferase CDS	-0.395452	-1.31536	0.000572655
ID870_05425	LPXTG cell wall anchor domain-containing protein CDS	-0.39586	-1.31573	0.0650387
ID870_05365	Cof-type HAD-IIB family hydrolase CDS	-0.396799	-1.31658	0.0521407
ID870_02295	DUF4044 domain-containing protein CDS	-0.39829	-1.31794	0.190291
ID870_06625	OsmC family protein CDS	-0.399341	-1.31891	0.0471052
ID870_06780	polyprenyl synthetase family protein CDS	-0.399429	-1.31899	7.79e-05
ID870_00250	zinc ABC transporter substrate-binding protein CDS	-0.400231	-1.31972	0.37691
ID870_10095	response regulator transcription factor CDS	-0.403737	-1.32293	0.0108626
ID870_00095	16S rRNA (uracil(1498)-N(3))-methyltransferase CDS	-0.408826	-1.3276	0.000174437
ID870_05805	LysR family transcriptional regulator CDS	-0.409269	-1.32801	0.00255138
ID870_10480	CPBP family intramembrane metalloprotease CDS	-0.410136	-1.32881	0.0116753
ID870_05240	LURP-one-related family protein CDS	-0.41017	-1.32884	0.000812401
ID870_07535	PTS mannose/fructose/sorbose transporter family subunit IID CDS	-0.416585	-1.33476	4.23e-05
ID870_05940	fabZ CDS	-0.418745	-1.33676	0.0817329
ID870_02985	MarR family transcriptional regulator CDS	-0.419826	-1.33777	0.0695566
ID870_07095	hypothetical protein CDS	-0.422637	-1.34038	0.0416227
ID870_09265	threonine synthase CDS	-0.423536	-1.34121	0.000170808
ID870_07700	PTS sugar transporter subunit IIC CDS	-0.425653	-1.34318	0.0116501
ID870_05105	ECF transporter S component CDS	-0.427145	-1.34457	0.197581
ID870_00900	DUF4931 domain-containing protein CDS	-0.434433	-1.35138	0.000589568
ID870_06590	bifunctional oligoribonuclease/PAP phosphatase NrnA CDS	-0.435689	-1.35256	4.07e-05
ID870_02225	multidrug efflux MFS transporter CDS	-0.436108	-1.35295	4.68e-05
ID870_10540	aminoglycoside 6-adenylyltransferase CDS	-0.4362	-1.35304	0.00690632
ID870_04785	pneumococcal-type histidine triad protein CDS	-0.437271	-1.35404	0.088399
ID870_05955	hypothetical protein CDS	-0.438314	-1.35502	0.0350632
ID870_03570	neuA CDS	-0.438675	-1.35536	0.00463489
ID870_03380	8-oxo-dGTP diphosphatase CDS	-0.440867	-1.35742	0.000124743
ID870_01965	ASCH domain-containing protein CDS	-0.442076	-1.35856	0.000259033
ID870_02700	ferredoxin CDS	-0.447771	-1.36393	1.28e-05
ID870_00255	pneumococcal-type histidine triad protein CDS	-0.449072	-1.36516	0.0895721
ID870_10425	response regulator transcription factor CDS	-0.449111	-1.3652	0.0038719
ID870_04505	ABC transporter permease CDS	-0.449947	-1.36599	0.00013556
ID870_08610	DUF1033 family protein CDS	-0.450482	-1.3665	7.87e-06
ID870_09260	MATE family efflux transporter CDS	-0.45236	-1.36828	8.44e-05
ID870_09215	rplP CDS	-0.454055	-1.36989	0.00142654
ID870_00080	MerR family transcriptional regulator CDS	-0.454081	-1.36991	1.01e-05
ID870_10280	Gfo/Idh/MocA family oxidoreductase CDS	-0.45631	-1.37203	5.97e-06
ID870_05915	beta-ketoacyl-[acyl-carrier-protein] synthase family protein CDS	-0.4564	-1.37211	0.000116215
ID870_10285	GNAT family N-acetyltransferase CDS	-0.458124	-1.37375	7.15e-05
ID870_00980	hypothetical protein CDS	-0.458389	-1.37401	0.0559247
ID870_03580	uracil-DNA glycosylase CDS	-0.459274	-1.37485	0.000343635
ID870_06140	hypothetical protein CDS	-0.460988	-1.37648	0.303768
ID870_03170	DUF3173 family protein CDS	-0.461289	-1.37677	0.000201138
ID870_03140	hypothetical protein CDS	-0.463229	-1.37862	7.35e-06
ID870_02690	pepT CDS	-0.463614	-1.37899	1.21e-06
ID870_08470	ABC transporter permease CDS	-0.464377	-1.37972	0.195949
ID870_05920	aminomethyltransferase family protein CDS	-0.469354	-1.38449	0.00243687
ID870_10415	hypothetical protein CDS	-0.469959	-1.38507	0.00026667
ID870_05230	DUF554 domain-containing protein CDS	-0.470138	-1.38524	0.00343217
ID870_03135	hypothetical protein CDS	-0.470593	-1.38568	4.08e-06
ID870_00145	endonuclease/exonuclease/phosphatase family protein CDS	-0.471479	-1.38653	0.000362902
ID870_10275	hypothetical protein CDS	-0.475265	-1.39017	0.000714472
ID870_08225	hypothetical protein CDS	-0.476361	-1.39123	0.0354778
ID870_09300	helix-turn-helix domain-containing protein CDS	-0.477037	-1.39188	0.0759728
ID870_06115	phage holin family protein CDS	-0.47802	-1.39283	0.365658
ID870_08460	ABC transporter ATP-binding protein CDS	-0.479223	-1.39399	0.192527
ID870_05430	YwaF family protein CDS	-0.479407	-1.39417	0.0332649
ID870_00970	LysR family transcriptional regulator CDS	-0.486829	-1.40136	0.103904
ID870_02255	glycosyltransferase family 2 protein CDS	-0.487667	-1.40218	9.37e-05
ID870_03305	hflX CDS	-0.488034	-1.40253	5.7e-08
ID870_00125	phoU CDS	-0.488583	-1.40307	0.0899434
ID870_00715	teichoic acid D-Ala incorporation-associated protein DltX CDS	-0.489479	-1.40394	0.00439207
ID870_07995	glycine--tRNA ligase subunit beta CDS	-0.48971	-1.40416	7.28e-07
ID870_05045	GtrA family protein CDS	-0.492853	-1.40722	0.117705
ID870_06665	thioesterase CDS	-0.493997	-1.40834	0.000127779
ID870_00505	ahpC CDS	-0.498182	-1.41243	8.66e-08
ID870_02695	EbsA family protein CDS	-0.498362	-1.41261	3.28e-08
ID870_04165	WxcM-like domain-containing protein CDS	-0.499775	-1.41399	0.00673181
ID870_02415	8-oxo-dGTP diphosphatase CDS	-0.50398	-1.41812	0.000590814
ID870_08025	PadR family transcriptional regulator CDS	-0.504553	-1.41868	0.00821686
ID870_09685	DUF951 family protein CDS	-0.506631	-1.42073	0.094984
ID870_00595	membrane protein CDS	-0.508571	-1.42264	0.000860059
ID870_10090	HAMP domain-containing histidine kinase CDS	-0.509562	-1.42362	2.08e-05
ID870_05385	tRNA1(Val) (adenine(37)-N6)-methyltransferase CDS	-0.509779	-1.42383	0.000196493
ID870_09890	DHH family phosphoesterase CDS	-0.513624	-1.42763	5.04e-09
ID870_01180	helix-turn-helix transcriptional regulator CDS	-0.515121	-1.42911	0.00108929
ID870_04175	WXG100 family type VII secretion target CDS	-0.516152	-1.43014	2.65e-05
ID870_03985	4-oxalocrotonate tautomerase CDS	-0.516426	-1.43041	0.0346231
ID870_06490	CsbD family protein CDS	-0.516999	-1.43098	0.00765885
ID870_06540	IS3 family transposase CDS	-0.519605	-1.43356	0.0255966
ID870_04845	YbgA family protein CDS	-0.523254	-1.43719	0.00128928
ID870_07540	DUF956 family protein CDS	-0.523476	-1.43741	5.55e-08
ID870_08525	thioredoxin family protein CDS	-0.524329	-1.43826	9.19e-05
ID870_05150	GAF domain-containing protein CDS	-0.526239	-1.44017	5.47e-05
ID870_08465	ABC transporter ATP-binding protein CDS	-0.528697	-1.44263	0.072767
ID870_05025	pulA CDS	-0.529905	-1.44383	1.96e-10
ID870_05435	OFA family MFS transporter CDS	-0.531187	-1.44512	0.0195167
ID870_08480	ABC transporter substrate-binding protein CDS	-0.531424	-1.44535	0.00522673
ID870_01385	kinase/pyrophosphorylase CDS	-0.531921	-1.44585	0.000198873
ID870_00140	PTS transporter subunit EIIC CDS	-0.532088	-1.44602	5.56e-07
ID870_07100	type II toxin-antitoxin system RelB/DinJ family antitoxin CDS	-0.533033	-1.44697	0.0113923
ID870_07440	rimP CDS	-0.535751	-1.4497	8.7e-06
ID870_05840	ABC transporter ATP-binding protein CDS	-0.536279	-1.45023	0.0895049
ID870_01040	prenyltransferase CDS	-0.537289	-1.45124	1.95e-07
ID870_06660	MBL fold metallo-hydrolase CDS	-0.537402	-1.45136	5.99e-06
ID870_07390	trimeric intracellular cation channel family protein CDS	-0.540081	-1.45405	0.000932543
ID870_02180	hypothetical protein CDS	-0.540442	-1.45442	0.33285
ID870_07430	YlxR family protein CDS	-0.541709	-1.4557	1.55e-06
ID870_02220	hypothetical protein CDS	-0.542256	-1.45625	0.00899372
ID870_06535	IS3 family transposase CDS	-0.54606	-1.46009	0.0107269
ID870_10555	hypothetical protein CDS	-0.557674	-1.47189	6.37e-10
ID870_05000	F0F1 ATP synthase subunit C CDS	-0.559482	-1.47374	6.19e-06
ID870_06725	aminoacyltransferase CDS	-0.560055	-1.47432	9.44e-10
ID870_00020	hypothetical protein CDS	-0.560116	-1.47439	3.24e-08
ID870_06360	membrane protein CDS	-0.561148	-1.47544	0.0369293
ID870_09810	GRP family sugar transporter CDS	-0.564461	-1.47884	6.04e-07
ID870_00485	hypothetical protein CDS	-0.565504	-1.4799	0.00568733
ID870_09285	membrane protein CDS	-0.566006	-1.48042	8.89e-06
ID870_02625	phosphatase PAP2 family protein CDS	-0.567067	-1.48151	0.000184866
ID870_09805	helix-turn-helix transcriptional regulator CDS	-0.568427	-1.48291	0.00196435
ID870_02165	hypothetical protein CDS	-0.569642	-1.48416	0.0913726
ID870_02620	ECF transporter S component CDS	-0.57034	-1.48487	0.000560207
ID870_03950	guaC CDS	-0.574024	-1.48867	0.0211112
ID870_00160	ABC transporter ATP-binding protein CDS	-0.574612	-1.48928	0.0417441
ID870_03215	transposase CDS	-0.577455	-1.49221	2.49e-07
ID870_05620	hypothetical protein CDS	-0.578798	-1.4936	0.0210221
ID870_02410	hypothetical protein CDS	-0.57892	-1.49373	0.008726
ID870_05135	bifunctional biotin--[acetyl-CoA-carboxylase] synthetase/biotin operon repressor CDS	-0.579637	-1.49447	2.16e-07
ID870_01125	pflB CDS	-0.584554	-1.49958	4.81e-09
ID870_04640	FAD-dependent oxidoreductase CDS	-0.586219	-1.50131	1.7e-05
ID870_01620	dnaI CDS	-0.588962	-1.50416	1.18e-10
ID870_00430	PTS system mannose/fructose/N-acetylgalactosamine-transporter subunit IIB CDS	-0.591014	-1.5063	6.13e-07
ID870_09745	YitT family protein CDS	-0.596846	-1.51241	0.0016141
ID870_06310	TetR/AcrR family transcriptional regulator CDS	-0.596905	-1.51247	0.436354
ID870_06655	(S)-acetoin forming diacetyl reductase CDS	-0.599074	-1.51474	4.24e-13
ID870_04510	ABC transporter ATP-binding protein CDS	-0.599206	-1.51488	0.000206538
ID870_07890	amino acid ABC transporter permease CDS	-0.599384	-1.51507	3.36e-08
ID870_04840	hypothetical protein CDS	-0.6001	-1.51582	8.1e-05
ID870_01945	hypothetical protein CDS	-0.601574	-1.51737	0.000473193
ID870_00085	MepB family protein CDS	-0.602268	-1.5181	3.11e-06
ID870_08235	hypothetical protein CDS	-0.605708	-1.52173	0.00140252
ID870_08240	hypothetical protein CDS	-0.606011	-1.52205	0.0409401
ID870_03940	hypothetical protein CDS	-0.606706	-1.52278	0.00431229
ID870_08475	ABC transporter permease CDS	-0.607805	-1.52394	0.0475158
ID870_06555	site-specific integrase CDS	-0.608906	-1.5251	0.105995
ID870_09210	50S ribosomal protein L29 CDS	-0.609137	-1.52535	7.41e-08
ID870_06720	aminoacyltransferase CDS	-0.609727	-1.52597	7.49e-11
ID870_00905	NAD(P)/FAD-dependent oxidoreductase CDS	-0.610937	-1.52725	5.88e-09
ID870_08050	lipoprotein CDS	-0.611796	-1.52816	0.0456882
ID870_05265	competence protein CoiA CDS	-0.612376	-1.52877	0.0712085
ID870_05465	triose-phosphate isomerase CDS	-0.612533	-1.52894	2.77e-12
ID870_00150	response regulator transcription factor CDS	-0.6143	-1.53082	0.00306799
ID870_04490	xerS CDS	-0.614513	-1.53104	1.74e-05
ID870_00010	hypothetical protein CDS	-0.617719	-1.53445	0.218103
ID870_01120	pyridoxamine 5'-phosphate oxidase family protein CDS	-0.617988	-1.53473	5.83e-10
ID870_05850	ABC transporter permease CDS	-0.620098	-1.53698	0.0146574
ID870_06340	hypothetical protein CDS	-0.625927	-1.5432	0.235526
ID870_02495	mscL CDS	-0.629359	-1.54688	8.46e-06
ID870_05355	alpha/beta hydrolase CDS	-0.631775	-1.54947	0.0224087
ID870_03355	FAD-binding oxidoreductase CDS	-0.63214	-1.54986	8.29e-12
ID870_03150	hypothetical protein CDS	-0.632685	-1.55045	0.326561
ID870_04995	atpB CDS	-0.63381	-1.55166	5.9e-11
ID870_06260	hypothetical protein CDS	-0.633959	-1.55182	0.0259878
ID870_00005	hypothetical protein CDS	-0.638781	-1.55701	0.150946
ID870_03235	hypothetical protein CDS	-0.640472	-1.55884	6.03e-11
ID870_07820	S-ribosylhomocysteine lyase CDS	-0.644654	-1.56336	8.66e-12
ID870_01225	DUF4811 domain-containing protein CDS	-0.644777	-1.5635	1.19e-05
ID870_07425	YlxQ-related RNA-binding protein CDS	-0.647984	-1.56698	2.13e-07
ID870_06000	prealbumin-like fold domain-containing protein CDS	-0.651279	-1.57056	0.128819
ID870_01175	trxA CDS	-0.653263	-1.57272	4.76e-06
ID870_02200	quorum-sensing system transcriptional regulator Rgg2 CDS	-0.653522	-1.573	0.000739327
ID870_05695	amino acid ABC transporter permease CDS	-0.65368	-1.57318	2.44e-07
ID870_07935	PTS transporter subunit EIIC CDS	-0.657042	-1.57685	3.77e-05
ID870_04350	dprA CDS	-0.657498	-1.57734	0.29558
ID870_01895	DUF1275 domain-containing protein CDS	-0.658282	-1.5782	0.00486637
ID870_09290	low molecular weight phosphotyrosine protein phosphatase CDS	-0.659415	-1.57944	1.1e-09
ID870_06120	hypothetical protein CDS	-0.661194	-1.58139	0.0190607
ID870_01015	tkt CDS	-0.663211	-1.5836	1.7e-07
ID870_10565	WXG100 family type VII secretion target CDS	-0.66691	-1.58767	0.0908686
ID870_05905	hypothetical protein CDS	-0.668538	-1.58946	0.000359015
ID870_01975	VOC family protein CDS	-0.668683	-1.58962	0.0143256
ID870_09205	rpsQ CDS	-0.670342	-1.59145	1.78e-08
ID870_07040	valine--tRNA ligase CDS	-0.670825	-1.59198	2.45e-15
ID870_06350	conjugal transfer protein CDS	-0.67247	-1.5938	0.0948112
ID870_06035	YSIRK-targeted surface antigen transcriptional regulator CDS	-0.673954	-1.59544	2.85e-10
ID870_02645	pflA CDS	-0.67414	-1.59565	4.87e-12
ID870_00425	glycoside hydrolase family 88 protein CDS	-0.677659	-1.59954	2.19e-09
ID870_05300	MarR family transcriptional regulator CDS	-0.67791	-1.59982	2.48e-07
ID870_05015	glucose-1-phosphate adenylyltransferase CDS	-0.678283	-1.60023	3.25e-13
ID870_06160	head-tail adaptor protein CDS	-0.678447	-1.60042	0.156948
ID870_01220	multidrug efflux MFS transporter CDS	-0.678987	-1.60102	3.84e-09
ID870_07585	fabF CDS	-0.683596	-1.60614	2.04e-12
ID870_07615	MarR family transcriptional regulator CDS	-0.684256	-1.60687	8.82e-14
ID870_07045	AAA family ATPase CDS	-0.687619	-1.61062	1.1e-09
ID870_08010	isoprenylcysteine carboxyl methyltransferase family protein CDS	-0.689287	-1.61249	0.0121124
ID870_03155	hypothetical protein CDS	-0.692126	-1.61566	0.216342
ID870_04985	F0F1 ATP synthase subunit delta CDS	-0.692414	-1.61598	6.44e-11
ID870_07610	ketoacyl-ACP synthase III CDS	-0.69523	-1.61914	5.85e-16
ID870_08945	truA CDS	-0.695443	-1.61938	1.73e-12
ID870_03740	tpx CDS	-0.695479	-1.61942	5.41e-13
ID870_07590	fabG CDS	-0.696359	-1.62041	8.29e-14
ID870_01960	DUF3977 family protein CDS	-0.696437	-1.6205	4.91e-05
ID870_00030	hypothetical protein CDS	-0.697387	-1.62157	0.000273657
ID870_02145	ybeY CDS	-0.700343	-1.62489	7.19e-11
ID870_06410	tyrosine-type recombinase/integrase CDS	-0.703354	-1.62829	2.06e-13
ID870_03955	xanthine phosphoribosyltransferase CDS	-0.704992	-1.63014	0.00553224
ID870_06390	helix-turn-helix domain-containing protein CDS	-0.705234	-1.63041	0.000649509
ID870_01870	methylated-DNA--[protein]-cysteine S-methyltransferase CDS	-0.706594	-1.63195	1.4e-09
ID870_10495	phosphatase PAP2 family protein CDS	-0.708454	-1.63405	0.0261284
ID870_08530	DUF4651 domain-containing protein CDS	-0.710563	-1.63644	0.00538469
ID870_08515	class I SAM-dependent methyltransferase CDS	-0.713183	-1.63942	0.000352242
ID870_00620	L-ribulose-5-phosphate 3-epimerase CDS	-0.714041	-1.64039	4.78e-10
ID870_07580	acetyl-CoA carboxylase biotin carboxyl carrier protein CDS	-0.718122	-1.64504	4.41e-13
ID870_06530	transposase CDS	-0.719128	-1.64619	0.000420125
ID870_03350	Nif3-like dinuclear metal center hexameric protein CDS	-0.722583	-1.65013	7.71e-16
ID870_05085	thiD CDS	-0.724612	-1.65246	3.37e-06
ID870_06135	phage tail tape measure protein CDS	-0.724782	-1.65265	0.000635726
ID870_04990	atpF CDS	-0.728332	-1.65672	9.99e-17
ID870_08560	helix-turn-helix transcriptional regulator CDS	-0.728806	-1.65727	0.00762706
ID870_06485	hypothetical protein CDS	-0.732139	-1.6611	0.0929043
ID870_07090	hypothetical protein CDS	-0.736453	-1.66607	0.00195943
ID870_00915	3'-5' exonuclease CDS	-0.737127	-1.66685	0.000336856
ID870_00660	carbohydrate kinase CDS	-0.737421	-1.66719	0.00182218
ID870_06820	DUF1797 family protein CDS	-0.741432	-1.67183	0.00241133
ID870_09715	rlmH CDS	-0.7417	-1.67214	2.5e-07
ID870_00295	tagatose-6-phosphate kinase CDS	-0.742698	-1.6733	0.10696
ID870_05010	glgD CDS	-0.743513	-1.67425	5.86e-16
ID870_03480	LysR family transcriptional regulator CDS	-0.744165	-1.675	4.55e-08
ID870_06005	class C sortase CDS	-0.745628	-1.6767	1.37e-07
ID870_08230	hypothetical protein CDS	-0.74669	-1.67794	5.06e-05
ID870_05005	glgA CDS	-0.750624	-1.68252	8.23e-16
ID870_01910	brnQ CDS	-0.752478	-1.68468	0.00437618
ID870_10390	YSIRK-type signal peptide-containing protein CDS	-0.753056	-1.68536	2.63e-05
ID870_08930	TIGR01440 family protein CDS	-0.753929	-1.68638	6.19e-09
ID870_02260	gloA CDS	-0.754434	-1.68697	2.43e-14
ID870_10140	DNA-directed RNA polymerase sigma-70 factor CDS	-0.756177	-1.68901	0.0720433
ID870_07555	hypothetical protein CDS	-0.761512	-1.69527	2.76e-11
ID870_09200	rplN CDS	-0.762185	-1.69606	0.00357081
ID870_03300	miaA CDS	-0.763869	-1.69804	3.97e-12
ID870_01680	acylphosphatase CDS	-0.766928	-1.70164	2.46e-09
ID870_00025	hypothetical protein CDS	-0.767743	-1.7026	2.2e-08
ID870_06950	biotin transporter BioY CDS	-0.768498	-1.7035	0.0290147
ID870_09000	nucleotidyltransferase family protein CDS	-0.769025	-1.70412	0.000697573
ID870_09820	yaaA CDS	-0.769228	-1.70436	2.79e-06
ID870_07145	hypothetical protein CDS	-0.7705	-1.70586	0.00243867
ID870_10335	hypothetical protein CDS	-0.772602	-1.70835	4.49e-07
ID870_01955	3-oxoacyl-ACP reductase CDS	-0.775066	-1.71127	6.08e-13
ID870_06920	prepilin peptidase CDS	-0.775911	-1.71227	0.0374674
ID870_02825	carbamoyl phosphate synthase large subunit CDS	-0.776634	-1.71313	3.42e-14
ID870_05555	hypothetical protein CDS	-0.778656	-1.71553	2.7e-12
ID870_04735	ABC transporter ATP-binding protein CDS	-0.77935	-1.71636	1.83e-17
ID870_05030	diacylglycerol kinase family lipid kinase CDS	-0.779496	-1.71653	1.89e-18
ID870_00120	pstB CDS	-0.790066	-1.72915	0.0524463
ID870_01350	HAD-IIB family hydrolase CDS	-0.791942	-1.7314	3.31e-12
ID870_02265	NAD(P)H-dependent oxidoreductase CDS	-0.795858	-1.73611	2.68e-19
ID870_05830	DNA/RNA non-specific endonuclease CDS	-0.797215	-1.73774	2.64e-11
ID870_07560	acetyl-CoA carboxylase carboxyl transferase subunit alpha CDS	-0.798065	-1.73877	1.63e-13
ID870_02870	rimM CDS	-0.798287	-1.73903	0.000279054
ID870_07575	fabZ CDS	-0.800357	-1.74153	1.68e-15
ID870_06255	VRR-NUC domain-containing protein CDS	-0.803281	-1.74507	0.208371
ID870_04590	hypothetical protein CDS	-0.803857	-1.74576	0.049249
ID870_07670	DEAD/DEAH box helicase CDS	-0.806989	-1.74956	0.0220975
ID870_00350	thiol reductase thioredoxin CDS	-0.807533	-1.75022	2.62e-07
ID870_03295	DUF3042 family protein CDS	-0.810891	-1.75429	1.54e-12
ID870_08935	ECF transporter S component CDS	-0.812774	-1.75659	2.06e-13
ID870_05790	MFS transporter CDS	-0.814223	-1.75835	5.8e-05
ID870_08375	NYN domain-containing protein CDS	-0.816221	-1.76079	3.88e-16
ID870_04980	F0F1 ATP synthase subunit alpha CDS	-0.817639	-1.76252	7.6e-15
ID870_08020	hypothetical protein CDS	-0.821744	-1.76754	4.22e-14
ID870_03220	IS3 family transposase CDS	-0.824534	-1.77096	2.01e-14
ID870_07685	glycerol dehydrogenase CDS	-0.827251	-1.7743	6.27e-13
ID870_03095	HXXEE domain-containing protein CDS	-0.827431	-1.77452	0.000172295
ID870_08555	hypothetical protein CDS	-0.827678	-1.77483	0.00176129
ID870_07050	GNAT family N-acetyltransferase CDS	-0.827842	-1.77503	2.77e-15
ID870_05895	hypothetical protein CDS	-0.82853	-1.77587	0.00539611
ID870_09195	rplX CDS	-0.830827	-1.77871	4.87e-09
ID870_07725	glycyl-radical enzyme activating protein CDS	-0.831192	-1.77915	5.13e-09
ID870_08045	TetR/AcrR family transcriptional regulator CDS	-0.838773	-1.78853	2.97e-06
ID870_01940	GNAT family N-acetyltransferase CDS	-0.843181	-1.794	5.4e-10
ID870_08350	helix-turn-helix transcriptional regulator CDS	-0.844012	-1.79503	3.91e-09
ID870_07570	accC CDS	-0.844375	-1.79549	3.68e-16
ID870_07565	acetyl-CoA carboxylase carboxyltransferase subunit beta CDS	-0.847742	-1.79968	5.57e-15
ID870_08285	helix-turn-helix domain-containing protein CDS	-0.850386	-1.80298	0.126619
ID870_07155	carboxymuconolactone decarboxylase family protein CDS	-0.851681	-1.8046	9.08e-05
ID870_02190	transglutaminase CDS	-0.853609	-1.80702	6.64e-07
ID870_09320	purE CDS	-0.857103	-1.8114	1.21e-06
ID870_01705	hypothetical protein CDS	-0.857134	-1.81144	0.0973
ID870_07025	magnesium transporter CorA family protein CDS	-0.858122	-1.81268	9.07e-15
ID870_10295	yaaA CDS	-0.860875	-1.81614	3.68e-06
ID870_00630	fsa CDS	-0.863287	-1.81918	2.84e-13
ID870_10260	DUF1292 domain-containing protein CDS	-0.86537	-1.82181	1.56e-18
ID870_09190	rplE CDS	-0.865973	-1.82257	0.000865119
ID870_10010	DUF1492 domain-containing protein CDS	-0.866094	-1.82272	0.0238332
ID870_04135	orotate phosphoribosyltransferase CDS	-0.867989	-1.82512	0.00035913
ID870_10065	DNA-binding domain-containing protein CDS	-0.875799	-1.83502	4.58e-11
ID870_00610	PTS sugar transporter subunit IIA CDS	-0.875835	-1.83507	9.14e-18
ID870_08245	WXG100 family type VII secretion target CDS	-0.877722	-1.83747	0.061349
ID870_05395	DEAD/DEAH box helicase CDS	-0.880927	-1.84156	0.022859
ID870_10190	bacteriocin immunity protein CDS	-0.882751	-1.84389	0.000217296
ID870_10340	GntR family transcriptional regulator CDS	-0.884409	-1.84601	5.45e-13
ID870_05595	HPr kinase/phosphorylase CDS	-0.884768	-1.84647	1.07e-24
ID870_00615	3-keto-L-gulonate-6-phosphate decarboxylase UlaD CDS	-0.891677	-1.85533	2.42e-21
ID870_05590	prolipoprotein diacylglyceryl transferase CDS	-0.893676	-1.8579	9.95e-27
ID870_10255	ruvX CDS	-0.895742	-1.86057	3.75e-22
ID870_07595	fabD CDS	-0.89707	-1.86228	4.57e-22
ID870_09185	type Z 30S ribosomal protein S14 CDS	-0.899271	-1.86512	1.07e-10
ID870_04130	pyrF CDS	-0.899991	-1.86605	0.00128876
ID870_07690	fructose-6-phosphate aldolase CDS	-0.903665	-1.87081	7.59e-12
ID870_07990	DUF896 family protein CDS	-0.904491	-1.87188	1.91e-12
ID870_00625	L-ribulose-5-phosphate 4-epimerase CDS	-0.906169	-1.87406	3.29e-22
ID870_06345	antirestriction protein ArdA CDS	-0.906424	-1.87439	0.011157
ID870_07150	cupin CDS	-0.908793	-1.87747	0.000825108
ID870_01695	Bax inhibitor-1/YccA family protein CDS	-0.913197	-1.88321	8.11e-28
ID870_10350	NupC/NupG family nucleoside CNT transporter CDS	-0.914847	-1.88537	2.47e-17
ID870_03575	hypothetical protein CDS	-0.915811	-1.88663	7.71e-22
ID870_05075	thiamine phosphate synthase CDS	-0.916088	-1.88699	5.75e-08
ID870_08805	L-lactate dehydrogenase CDS	-0.916389	-1.88739	1.18e-18
ID870_09690	diacylglycerol kinase CDS	-0.922464	-1.89535	4.48e-06
ID870_08940	bifunctional hydroxymethylpyrimidine kinase/phosphomethylpyrimidine kinase CDS	-0.929175	-1.90419	1.51e-19
ID870_06455	NUDIX domain-containing protein CDS	-0.930769	-1.90629	4.61e-10
ID870_03110	mmuM CDS	-0.931415	-1.90715	1.16e-07
ID870_07605	acyl carrier protein CDS	-0.933481	-1.90988	1.48e-25
ID870_08590	type II secretion system protein CDS	-0.933483	-1.90988	0.110331
ID870_04975	F0F1 ATP synthase subunit gamma CDS	-0.935457	-1.9125	1.54e-19
ID870_00320	alpha-glucosidase CDS	-0.936902	-1.91441	5e-14
ID870_00840	phosphoglycerate kinase CDS	-0.937336	-1.91499	3.53e-28
ID870_06650	bifunctional DnaQ family exonuclease/ATP-dependent helicase CDS	-0.937731	-1.91551	3.74e-26
ID870_04740	hypothetical protein CDS	-0.938531	-1.91658	2.14e-23
ID870_06475	HAD-IA family hydrolase CDS	-0.939186	-1.91745	7.07e-11
ID870_02835	ABC transporter ATP-binding protein CDS	-0.939826	-1.9183	4.34e-14
ID870_02285	LPXTG cell wall anchor domain-containing protein CDS	-0.940763	-1.91954	1.2e-25
ID870_06415	ClbS/DfsB family four-helix bundle protein CDS	-0.941948	-1.92112	8.35e-15
ID870_00675	ulaG CDS	-0.946732	-1.9275	5.05e-21
ID870_09325	purD CDS	-0.949191	-1.93079	1.06e-08
ID870_09780	arcA CDS	-0.949346	-1.931	1.84e-20
ID870_02270	aldo/keto reductase CDS	-0.953628	-1.93674	1.9e-26
ID870_04730	GntR family transcriptional regulator CDS	-0.953651	-1.93677	5.92e-20
ID870_00935	GNAT family N-acetyltransferase CDS	-0.955842	-1.93971	3.65e-05
ID870_01615	DnaD domain protein CDS	-0.958256	-1.94296	6.92e-26
ID870_00040	replication-associated recombination protein A CDS	-0.961851	-1.94781	4.04e-18
ID870_09315	purK CDS	-0.96277	-1.94905	4.15e-16
ID870_03105	amino acid permease CDS	-0.964725	-1.95169	4.08e-10
ID870_09960	hypothetical protein CDS	-0.964924	-1.95196	0.132116
ID870_01825	CBS domain-containing protein CDS	-0.965487	-1.95272	0.0132256
ID870_07545	acyltransferase CDS	-0.96551	-1.95275	1.43e-16
ID870_10530	DUF2812 domain-containing protein CDS	-0.967069	-1.95486	1.94e-08
ID870_09770	argF CDS	-0.970036	-1.95889	3.51e-22
ID870_04560	hypothetical protein CDS	-0.97096	-1.96014	0.0168187
ID870_01155	hypothetical protein CDS	-0.973679	-1.96384	1.64e-11
ID870_07695	glycyl radical protein CDS	-0.974209	-1.96456	1.11e-19
ID870_03160	hypothetical protein CDS	-0.978227	-1.97004	0.127877
ID870_09965	hypothetical protein CDS	-0.978642	-1.97061	0.210131
ID870_09775	GNAT family N-acetyltransferase CDS	-0.979218	-1.9714	2.75e-27
ID870_08335	hypothetical protein CDS	-0.98004	-1.97252	0.183992
ID870_01800	ABC transporter substrate-binding protein CDS	-0.981316	-1.97427	0.010205
ID870_07420	infB CDS	-0.984434	-1.97854	2.45e-21
ID870_01950	DUF2829 domain-containing protein CDS	-0.984446	-1.97855	4.02e-10
ID870_06180	phage portal protein CDS	-0.984631	-1.97881	4.96e-05
ID870_03100	HXXEE domain-containing protein CDS	-0.986728	-1.98169	7.98e-07
ID870_02840	ABC transporter permease CDS	-0.988489	-1.98411	5.96e-18
ID870_07130	aldo/keto reductase CDS	-0.99404	-1.99175	8.67e-11
ID870_05035	ligA CDS	-0.994598	-1.99252	7.37e-26
ID870_10520	GNAT family N-acetyltransferase CDS	-1.00319	-2.00443	3.87e-09
ID870_07600	fabK CDS	-1.00435	-2.00604	3.6e-31
ID870_09180	rpsH CDS	-1.00695	-2.00966	5.43e-16
ID870_00045	GNAT family N-acetyltransferase CDS	-1.00699	-2.00971	2.67e-13
ID870_05285	glucosamine-6-phosphate deaminase CDS	-1.00737	-2.01024	1.41e-14
ID870_02215	ABC transporter ATP-binding protein CDS	-1.01017	-2.01415	0.000128569
ID870_01545	brnQ CDS	-1.0105	-2.01461	0.000113442
ID870_05080	thiM CDS	-1.01059	-2.01474	1.98e-10
ID870_06090	hypothetical protein CDS	-1.01128	-2.0157	5.85e-20
ID870_08380	rlmB CDS	-1.01172	-2.01631	1.34e-25
ID870_06325	DNA translocase FtsK CDS	-1.01571	-2.0219	0.00186438
ID870_06305	YPDG domain-containing protein CDS	-1.01896	-2.02646	3.56e-15
ID870_05510	aminoacyl-tRNA deacylase CDS	-1.02573	-2.03599	1.64e-18
ID870_05115	hypothetical protein CDS	-1.02622	-2.03668	0.000136533
ID870_09865	sdaAA CDS	-1.02792	-2.03908	8.21e-35
ID870_09175	rplF CDS	-1.02814	-2.03939	8.33e-15
ID870_08345	hypothetical protein CDS	-1.03177	-2.04453	0.203462
ID870_04960	DUF1146 domain-containing protein CDS	-1.03236	-2.04536	0.00100424
ID870_10005	DUF1492 domain-containing protein CDS	-1.03381	-2.04742	0.130092
ID870_05960	hypothetical protein CDS	-1.03402	-2.04773	0.0040028
ID870_01930	hypothetical protein CDS	-1.03495	-2.04904	2.4e-08
ID870_06715	yidA CDS	-1.03601	-2.05055	2e-26
ID870_07620	enoyl-CoA hydratase CDS	-1.03736	-2.05247	2.03e-21
ID870_09155	rplO CDS	-1.03765	-2.05288	2.61e-14
ID870_00860	CHAP domain-containing protein CDS	-1.0389	-2.05466	4.63e-07
ID870_00395	nitroreductase family protein CDS	-1.03939	-2.05536	5.48e-18
ID870_08270	hypothetical protein CDS	-1.04105	-2.05772	0.0159362
ID870_03565	acetyltransferase CDS	-1.04207	-2.05918	8.43e-09
ID870_05890	S8 family serine peptidase CDS	-1.04716	-2.06646	7.25e-09
ID870_04370	CPBP family intramembrane metalloprotease CDS	-1.05089	-2.0718	3.62e-20
ID870_10560	DUF1310 family protein CDS	-1.05334	-2.07532	0.00317321
ID870_02475	ammonium transporter CDS	-1.05386	-2.07607	0.015965
ID870_06110	glucosaminidase domain-containing protein CDS	-1.05703	-2.08065	0.00326889
ID870_02780	CapA family protein CDS	-1.05789	-2.08189	2.24e-24
ID870_07315	glucose-6-phosphate isomerase CDS	-1.06088	-2.0862	7.1e-36
ID870_06095	recombinase family protein CDS	-1.06158	-2.08721	1.36e-07
ID870_00170	ABC transporter ATP-binding protein CDS	-1.06568	-2.09315	1.94e-07
ID870_07085	hypothetical protein CDS	-1.06923	-2.09831	0.213975
ID870_10345	udp CDS	-1.06927	-2.09837	5.14e-26
ID870_09395	GNAT family N-acetyltransferase CDS	-1.07252	-2.1031	1.78e-05
ID870_02185	hypothetical protein CDS	-1.07494	-2.10663	0.0241491
ID870_04565	hypothetical protein CDS	-1.08011	-2.1142	0.000572581
ID870_10445	metE CDS	-1.08102	-2.11553	8.72e-06
ID870_03120	50S ribosomal protein L10 CDS	-1.08281	-2.11815	1.06e-12
ID870_06930	AMP-binding protein CDS	-1.08911	-2.12743	7.51e-05
ID870_08600	type II secretion system F family protein CDS	-1.09344	-2.13382	0.00383019
ID870_05985	hypothetical protein CDS	-1.09489	-2.13597	0.22348
ID870_10050	mprF CDS	-1.09506	-2.13623	6.46e-37
ID870_09955	hypothetical protein CDS	-1.10061	-2.14445	0.0522765
ID870_00335	Spo0B domain-containing protein CDS	-1.10844	-2.15613	2.51e-21
ID870_07705	PTS sugar transporter subunit IIB CDS	-1.10973	-2.15805	0.000164171
ID870_04265	hypothetical protein CDS	-1.11267	-2.16246	1.38e-09
ID870_09165	rpsE CDS	-1.11283	-2.16269	1.45e-14
ID870_07470	hypothetical protein CDS	-1.11634	-2.16796	0.205104
ID870_03960	purine permease CDS	-1.1183	-2.1709	1.97e-06
ID870_04275	hypothetical protein CDS	-1.1195	-2.17272	7.48e-06
ID870_09170	rplR CDS	-1.11982	-2.1732	9.4e-21
ID870_05615	LLM class flavin-dependent oxidoreductase CDS	-1.12012	-2.17365	1.3e-06
ID870_09160	rpmD CDS	-1.1202	-2.17378	4.06e-19
ID870_08420	ferric reductase-like transmembrane domain-containing protein CDS	-1.12131	-2.17544	1.28e-19
ID870_00965	hypothetical protein CDS	-1.12428	-2.17993	0.0963524
ID870_10500	helix-turn-helix transcriptional regulator CDS	-1.12489	-2.18086	4.7e-14
ID870_04140	dihydroorotase CDS	-1.12657	-2.1834	1.09e-10
ID870_05120	hypothetical protein CDS	-1.13202	-2.19165	8.32e-13
ID870_00015	hypothetical protein CDS	-1.13261	-2.19255	2.8e-14
ID870_10000	hypothetical protein CDS	-1.13763	-2.20019	0.0185584
ID870_10405	MFS transporter CDS	-1.14019	-2.2041	2.21e-06
ID870_08880	FAD-containing oxidoreductase CDS	-1.14026	-2.2042	3.64e-32
ID870_09150	secY CDS	-1.14063	-2.20478	3.68e-18
ID870_05515	histidine phosphatase family protein CDS	-1.14073	-2.20492	1.11e-23
ID870_03145	hypothetical protein CDS	-1.1408	-2.20503	0.0724792
ID870_10515	ABC transporter permease CDS	-1.14262	-2.20782	9.69e-13
ID870_09760	arcC CDS	-1.14319	-2.20869	2.74e-40
ID870_01610	nrdR CDS	-1.15005	-2.21921	2.18e-23
ID870_02920	DUF2127 domain-containing protein CDS	-1.15495	-2.22676	2.2e-11
ID870_10290	nrdG CDS	-1.15599	-2.22837	7.45e-15
ID870_10505	PLDc N-terminal domain-containing protein CDS	-1.15798	-2.23145	5e-06
ID870_05855	ABC transporter permease CDS	-1.15866	-2.23249	1.88e-05
ID870_10490	MazG-like family protein CDS	-1.16108	-2.23624	1.2e-07
ID870_07325	nucleoside deaminase CDS	-1.1676	-2.24638	1.26e-26
ID870_09940	Bro-N domain-containing protein CDS	-1.16766	-2.24647	0.0771487
ID870_06405	excisionase CDS	-1.16797	-2.24696	6.43e-12
ID870_07330	MBL fold metallo-hydrolase CDS	-1.16964	-2.24955	3.79e-35
ID870_04245	hypothetical protein CDS	-1.17078	-2.25133	3.57e-08
ID870_00115	pstA CDS	-1.17153	-2.25251	0.00326771
ID870_10355	deoC CDS	-1.17452	-2.25717	4.74e-33
ID870_06125	phage tail protein CDS	-1.17622	-2.25983	1.87e-07
ID870_01130	dinB CDS	-1.17723	-2.26141	1.24e-21
ID870_00270	PTS sugar transporter subunit IIB CDS	-1.18012	-2.26596	0.00150027
ID870_00420	PTS sugar transporter subunit IIA CDS	-1.18077	-2.26698	1.06e-08
ID870_01010	fsa CDS	-1.18195	-2.26883	6.51e-26
ID870_06080	hypothetical protein CDS	-1.18487	-2.27343	8.34e-24
ID870_09935	phage repressor protein CDS	-1.18853	-2.2792	0.151462
ID870_03640	helix-turn-helix domain-containing protein CDS	-1.19016	-2.28178	6.56e-21
ID870_10250	IreB family regulatory phosphoprotein CDS	-1.1925	-2.28549	4.59e-35
ID870_05860	alpha/beta hydrolase CDS	-1.19384	-2.28761	1.39e-07
ID870_00685	glycine betaine/L-proline ABC transporter ATP-binding protein CDS	-1.19423	-2.28822	8.93e-16
ID870_10510	ABC transporter ATP-binding protein CDS	-1.19578	-2.29068	2.92e-18
ID870_04970	atpD CDS	-1.2007	-2.29852	6.12e-27
ID870_05990	hypothetical protein CDS	-1.20206	-2.30067	9.58e-11
ID870_02195	shp2 CDS	-1.21222	-2.31694	0.0246851
ID870_07710	PTS lactose/cellobiose transporter subunit IIA CDS	-1.21368	-2.31928	0.000736138
ID870_01815	ABC transporter ATP-binding protein CDS	-1.21508	-2.32154	0.0240436
ID870_00330	response regulator CDS	-1.21693	-2.32452	4.63e-13
ID870_09270	adhP CDS	-1.21907	-2.32796	1.62e-43
ID870_05585	DUF948 domain-containing protein CDS	-1.22475	-2.33715	2.01e-49
ID870_00690	ABC transporter permease/substrate binding protein CDS	-1.22532	-2.33807	6.64e-13
ID870_01935	glycosyltransferase CDS	-1.22681	-2.34049	7.18e-09
ID870_05865	alpha/beta fold hydrolase CDS	-1.22772	-2.34197	9.93e-07
ID870_08080	helix-turn-helix transcriptional regulator CDS	-1.2282	-2.34275	6.08e-15
ID870_04965	F0F1 ATP synthase subunit epsilon CDS	-1.23169	-2.34842	2.9e-24
ID870_04160	hypothetical protein CDS	-1.23427	-2.35263	9.22e-06
ID870_06085	serine/threonine protein kinase CDS	-1.23849	-2.35952	5.29e-32
ID870_06450	YueI family protein CDS	-1.24072	-2.36317	2.5e-19
ID870_09765	arcD CDS	-1.24188	-2.36507	3.45e-37
ID870_04260	DUF4176 domain-containing protein CDS	-1.24449	-2.36935	1.28e-06
ID870_06320	YdcP family protein CDS	-1.24529	-2.37066	0.0266249
ID870_08040	ABC transporter permease CDS	-1.2481	-2.37528	2.12e-12
ID870_10525	helix-turn-helix transcriptional regulator CDS	-1.25043	-2.37912	2.31e-09
ID870_08300	type II toxin-antitoxin system RelE/ParE family toxin CDS	-1.25107	-2.38018	8.91e-30
ID870_00175	ABC transporter permease subunit CDS	-1.25258	-2.38268	3.99e-09
ID870_01100	aquaporin family protein CDS	-1.25289	-2.38318	1.02e-12
ID870_03125	rplL CDS	-1.25573	-2.38788	4.95e-21
ID870_09885	mnmG CDS	-1.25718	-2.39029	1.08e-39
ID870_06335	replication initiation factor domain-containing protein CDS	-1.25896	-2.39323	3.85e-05
ID870_05180	phosphocarrier protein HPr CDS	-1.2616	-2.39761	1.6e-40
ID870_06445	eno CDS	-1.26334	-2.40051	4.49e-47
ID870_06400	helix-turn-helix domain-containing protein CDS	-1.2693	-2.41045	4.65e-14
ID870_00655	amidohydrolase CDS	-1.26956	-2.41089	1.65e-13
ID870_00845	aromatic acid exporter family protein CDS	-1.27045	-2.41237	9.23e-14
ID870_01380	helix-turn-helix transcriptional regulator CDS	-1.28012	-2.4286	4.61e-15
ID870_01510	gamma-glutamyl-gamma-aminobutyrate hydrolase family protein CDS	-1.28992	-2.44514	1.29e-14
ID870_06250	DEAD/DEAH box helicase CDS	-1.29034	-2.44585	1.47e-05
ID870_03345	tRNA (adenine-N(1))-methyltransferase CDS	-1.29227	-2.44914	1.68e-31
ID870_10485	TIGR00730 family Rossman fold protein CDS	-1.29288	-2.45017	1.59e-14
ID870_07170	AraC family transcriptional regulator CDS	-1.29555	-2.45471	3.82e-13
ID870_04585	cell division protein FtsK CDS	-1.29638	-2.45612	0.000147069
ID870_01470	cupin domain-containing protein CDS	-1.30263	-2.46677	6.2e-44
ID870_09995	hypothetical protein CDS	-1.30281	-2.46709	2.57e-05
ID870_05345	DNA polymerase III subunit delta CDS	-1.30289	-2.46722	3.69e-32
ID870_05710	response regulator transcription factor CDS	-1.30321	-2.46777	1.39e-07
ID870_07985	DUF1294 domain-containing protein CDS	-1.30964	-2.4788	4.83e-06
ID870_05835	FAD/NAD(P)-binding protein CDS	-1.31794	-2.4931	6.79e-43
ID870_08295	hypothetical protein CDS	-1.3283	-2.51107	7.21e-21
ID870_08580	competence protein ComGF CDS	-1.33112	-2.51598	0.00283786
ID870_06100	recombinase family protein CDS	-1.33114	-2.51602	3.52e-09
ID870_08085	DUF3796 domain-containing protein CDS	-1.33394	-2.5209	5.54e-20
ID870_01690	HD domain-containing protein CDS	-1.33398	-2.52098	2.6e-54
ID870_05600	PspC domain-containing protein CDS	-1.33493	-2.52263	4.92e-35
ID870_00110	pstC CDS	-1.33678	-2.52588	0.00385084
ID870_08895	dUTP diphosphatase CDS	-1.34231	-2.53557	4.5e-12
ID870_04270	CHAP domain-containing protein CDS	-1.34546	-2.54111	1.47e-28
ID870_03735	DNA alkylation repair protein CDS	-1.34548	-2.54115	1.32e-34
ID870_06370	conjugal transfer protein CDS	-1.3496	-2.54842	0.0256745
ID870_01805	branched-chain amino acid ABC transporter permease CDS	-1.35069	-2.55034	0.00476269
ID870_06395	sigma-70 family RNA polymerase sigma factor CDS	-1.35114	-2.55114	1.09e-28
ID870_08835	ABC transporter ATP-binding protein CDS	-1.35223	-2.55307	5.67e-05
ID870_06985	metallophosphoesterase CDS	-1.35291	-2.55427	4.93e-18
ID870_04605	IS5 family transposase CDS	-1.35378	-2.55581	3.34e-22
ID870_09680	helix-turn-helix transcriptional regulator CDS	-1.35538	-2.55864	0.00209011
ID870_04255	hypothetical protein CDS	-1.36826	-2.5816	1.47e-14
ID870_02855	helix-turn-helix domain-containing protein CDS	-1.36983	-2.5844	3.65e-31
ID870_01280	LacI family DNA-binding transcriptional regulator CDS	-1.37323	-2.59051	2.05e-25
ID870_05870	alpha/beta hydrolase CDS	-1.37876	-2.60044	5.97e-09
ID870_04115	hypothetical protein CDS	-1.38023	-2.60309	6.93e-43
ID870_05580	YtxH domain-containing protein CDS	-1.38314	-2.60835	1.03e-45
ID870_06365	lysozyme family protein CDS	-1.38915	-2.61925	0.00405474
ID870_00605	PTS sugar transporter subunit IIB CDS	-1.39872	-2.63667	1.75e-30
ID870_07165	DUF2316 family protein CDS	-1.39974	-2.63854	1.64e-06
ID870_07895	amino acid ABC transporter substrate-binding protein CDS	-1.40483	-2.64786	1.04e-29
ID870_00830	gap CDS	-1.41106	-2.65933	6.16e-50
ID870_06705	DUF1934 domain-containing protein CDS	-1.41861	-2.67329	4.01e-22
ID870_00650	PTS galactitol transporter subunit IIC CDS	-1.42073	-2.6772	3.71e-19
ID870_01920	DUF4956 domain-containing protein CDS	-1.42532	-2.68574	0.000317379
ID870_03665	cation transporter CDS	-1.43652	-2.70668	2.97e-34
ID870_07160	DUF2316 family protein CDS	-1.43736	-2.70825	5.13e-06
ID870_00315	ugpC CDS	-1.44397	-2.72069	2.03e-53
ID870_01925	CotH kinase family protein CDS	-1.44561	-2.72378	1.88e-06
ID870_04360	ABC transporter ATP-binding protein CDS	-1.44812	-2.72852	7.64e-37
ID870_08840	FtsX-like permease family protein CDS	-1.44901	-2.7302	1.4e-07
ID870_05885	hypothetical protein CDS	-1.45118	-2.73431	2.33e-12
ID870_08455	treP CDS	-1.45655	-2.7445	1.56e-68
ID870_04250	hypothetical protein CDS	-1.46021	-2.75149	5.12e-22
ID870_08290	tyrosine-type recombinase/integrase CDS	-1.4605	-2.75204	0.000478943
ID870_09975	primase C-terminal domain-containing protein CDS	-1.46466	-2.75998	0.000384292
ID870_08605	tadA CDS	-1.46467	-2.76001	7.66e-07
ID870_04580	hypothetical protein CDS	-1.47058	-2.77134	0.00374075
ID870_01515	amino acid ABC transporter substrate-binding protein CDS	-1.47262	-2.77525	1.14e-37
ID870_07135	zinc-dependent alcohol dehydrogenase family protein CDS	-1.47477	-2.77938	3.12e-48
ID870_00855	glnA CDS	-1.47781	-2.78525	4.66e-51
ID870_05880	peptidase M13 CDS	-1.48363	-2.79652	3.64e-09
ID870_01135	hypothetical protein CDS	-1.48626	-2.80163	9.23e-46
ID870_05185	redoxin NrdH CDS	-1.48733	-2.8037	2.11e-18
ID870_01530	methionine ABC transporter ATP-binding protein CDS	-1.49479	-2.81822	4.26e-36
ID870_00290	lacB CDS	-1.49496	-2.81856	0.00113468
ID870_07205	S8 family serine peptidase CDS	-1.49633	-2.82125	2.79e-16
ID870_01820	ABC transporter ATP-binding protein CDS	-1.49717	-2.82287	0.000975807
ID870_09415	phosphoribosylformylglycinamidine synthase CDS	-1.49783	-2.82418	1.2e-12
ID870_03680	PaaI family thioesterase CDS	-1.50252	-2.83338	5.85e-19
ID870_07300	BMP family protein CDS	-1.50566	-2.83955	5.95e-53
ID870_01005	ribulose-phosphate 3-epimerase CDS	-1.50809	-2.84433	7.77e-47
ID870_08510	single-stranded DNA-binding protein CDS	-1.51179	-2.85163	6.86e-05
ID870_00265	PTS sugar transporter subunit IIA CDS	-1.51225	-2.85255	0.000117678
ID870_08340	hypothetical protein CDS	-1.52548	-2.87882	0.0711595
ID870_00575	IS5 family transposase CDS	-1.5265	-2.88087	2.65e-44
ID870_08585	hypothetical protein CDS	-1.5297	-2.88726	0.0104731
ID870_09980	hypothetical protein CDS	-1.53373	-2.89533	3.41e-08
ID870_03655	LrgB family protein CDS	-1.53464	-2.89717	1.68e-20
ID870_02070	nikA CDS	-1.53988	-2.90771	1.34e-06
ID870_03880	radC CDS	-1.54	-2.90794	4.64e-18
ID870_02430	sugar ABC transporter permease CDS	-1.54178	-2.91153	1.87e-30
ID870_09970	hypothetical protein CDS	-1.54228	-2.91255	0.0118825
ID870_09405	phosphoribosylformylglycinamidine cyclo-ligase CDS	-1.54357	-2.91514	3.87e-08
ID870_08305	hypothetical protein CDS	-1.54627	-2.9206	2.65e-14
ID870_08990	sigma-70 family RNA polymerase sigma factor CDS	-1.5602	-2.94894	0.0192477
ID870_10245	spx CDS	-1.56039	-2.94934	4.27e-40
ID870_09015	hypothetical protein CDS	-1.56577	-2.96036	1.72e-05
ID870_05875	M13 family metallopeptidase CDS	-1.57011	-2.96928	3.37e-09
ID870_04365	ABC transporter permease CDS	-1.57064	-2.97036	6.85e-58
ID870_05740	aminopeptidase P family protein CDS	-1.57149	-2.97211	2.88e-71
ID870_08450	treC CDS	-1.58501	-3.00009	2.61e-69
ID870_02120	oleate hydratase CDS	-1.58616	-3.00249	3.57e-76
ID870_07305	rhomboid family intramembrane serine protease CDS	-1.58873	-3.00785	2.53e-47
ID870_08275	hypothetical protein CDS	-1.59662	-3.02434	1.71e-08
ID870_09410	amidophosphoribosyltransferase CDS	-1.60062	-3.03274	1.18e-10
ID870_10545	IS5 family transposase CDS	-1.6025	-3.0367	6.88e-62
ID870_03885	redox-sensing transcriptional repressor Rex CDS	-1.60262	-3.03694	2.2e-61
ID870_09400	purN CDS	-1.60403	-3.03991	4.38e-05
ID870_09750	DUF1275 domain-containing protein CDS	-1.61431	-3.06165	4.83e-09
ID870_09990	hypothetical protein CDS	-1.61441	-3.06186	0.0163686
ID870_08035	ABC transporter ATP-binding protein CDS	-1.61482	-3.06274	1.38e-21
ID870_06940	hypothetical protein CDS	-1.62796	-3.09076	0.000767203
ID870_06315	YdcP family protein CDS	-1.62826	-3.09139	0.0236051
ID870_06375	tetracycline resistance determinant leader peptide CDS	-1.63533	-3.10658	0.00117007
ID870_08775	hypothetical protein CDS	-1.636	-3.10803	7.09e-17
ID870_03675	uracil permease CDS	-1.63736	-3.11097	1.04e-09
ID870_10300	VOC family protein CDS	-1.64241	-3.12187	1.54e-23
ID870_07415	rbfA CDS	-1.64299	-3.12312	6.28e-34
ID870_10450	bifunctional homocysteine S-methyltransferase/methylenetetrahydrofolate reductase CDS	-1.64964	-3.13755	5.02e-23
ID870_04515	S41 family peptidase CDS	-1.65293	-3.14471	2.12e-18
ID870_01030	restriction endonuclease subunit S CDS	-1.65334	-3.14562	0.0388992
ID870_07310	5-formyltetrahydrofolate cyclo-ligase CDS	-1.65536	-3.15003	1.97e-26
ID870_08810	fructose-bisphosphate aldolase CDS	-1.65557	-3.15048	4.54e-71
ID870_06835	DUF1827 family protein CDS	-1.66166	-3.16379	1.05e-37
ID870_01535	ABC transporter permease CDS	-1.66304	-3.16683	1.95e-45
ID870_05995	CHAP domain-containing protein CDS	-1.66434	-3.16969	0.0311666
ID870_09785	B3/4 domain-containing protein CDS	-1.66678	-3.17504	1.1e-67
ID870_09795	arginine repressor CDS	-1.67347	-3.18981	2.11e-51
ID870_02425	sugar ABC transporter permease CDS	-1.67531	-3.19388	5.84e-33
ID870_09985	hypothetical protein CDS	-1.68555	-3.21663	0.00101384
ID870_10105	IS5 family transposase CDS	-1.6878	-3.22165	4.77e-69
ID870_10430	S8 family serine peptidase CDS	-1.70114	-3.25158	2.32e-22
ID870_06245	hypothetical protein CDS	-1.70311	-3.25602	8.95e-05
ID870_03165	replication protein CDS	-1.70426	-3.25861	0.0194709
ID870_07335	biotin transporter BioY CDS	-1.71443	-3.28166	7.68e-11
ID870_07665	ComF family protein CDS	-1.71635	-3.28603	0.00305923
ID870_05785	sugar kinase CDS	-1.72401	-3.30352	4.65e-12
ID870_06935	thiolase family protein CDS	-1.73058	-3.31861	4.87e-09
ID870_05125	hypothetical protein CDS	-1.73162	-3.32102	5.65e-16
ID870_00835	5'-nucleotidase, lipoprotein e(P4) family CDS	-1.74589	-3.35402	6.55e-88
ID870_00105	substrate-binding domain-containing protein CDS	-1.75143	-3.36693	3.3e-06
ID870_06240	hypothetical protein CDS	-1.75729	-3.38062	0.000447431
ID870_10045	alpha/beta hydrolase CDS	-1.75854	-3.38357	8.28e-87
ID870_01090	MFS transporter CDS	-1.75993	-3.38682	3.96e-81
ID870_01285	sucrose-6-phosphate hydrolase CDS	-1.76291	-3.39382	2.29e-49
ID870_08575	hypothetical protein CDS	-1.76363	-3.39551	0.000350349
ID870_06710	HD domain-containing protein CDS	-1.77309	-3.41785	1.14e-61
ID870_00180	hypothetical protein CDS	-1.78912	-3.45603	6.64e-06
ID870_02755	YlbF/YmcA family competence regulator CDS	-1.78982	-3.45773	2.1e-79
ID870_09420	phosphoribosylaminoimidazolesuccinocarboxamide synthase CDS	-1.79051	-3.45937	0.000368438
ID870_10035	YhgE/Pip domain-containing protein CDS	-1.79392	-3.46755	1.83e-23
ID870_07340	hypothetical protein CDS	-1.79568	-3.47179	1.12e-07
ID870_01025	type I restriction-modification system subunit M CDS	-1.80852	-3.50283	6.96e-09
ID870_07140	MerR family transcriptional regulator CDS	-1.80861	-3.50304	2.09e-53
ID870_08280	hypothetical protein CDS	-1.81063	-3.50794	6.73e-08
ID870_06635	ECF transporter S component CDS	-1.81291	-3.5135	3.86e-44
ID870_03670	sodium:alanine symporter family protein CDS	-1.81709	-3.52371	3.47e-10
ID870_08595	prepilin-type N-terminal cleavage/methylation domain-containing protein CDS	-1.82722	-3.54852	0.00184704
ID870_00345	NADP-dependent malic enzyme CDS	-1.82996	-3.55528	3.61e-07
ID870_05375	helix-hairpin-helix domain-containing protein CDS	-1.84002	-3.58014	0.000379742
ID870_03730	HAD-IIB family hydrolase CDS	-1.84774	-3.59936	1.08e-81
ID870_09870	sdaAB CDS	-1.85902	-3.62762	8.79e-84
ID870_03200	S8 family serine peptidase CDS	-1.85923	-3.62813	1.02e-76
ID870_05545	ribD CDS	-1.87755	-3.67452	4.01e-21
ID870_02075	ABC transporter permease CDS	-1.87946	-3.67936	4.82e-08
ID870_09435	CPBP family intramembrane metalloprotease CDS	-1.88258	-3.68733	0.00238098
ID870_04795	ndk CDS	-1.89683	-3.72394	3.79e-72
ID870_10435	AzlC family ABC transporter permease CDS	-1.90004	-3.73224	5.86e-10
ID870_09920	hypothetical protein CDS	-1.91148	-3.76195	1.37e-93
ID870_09915	site-specific integrase CDS	-1.91402	-3.76858	4.81e-84
ID870_04145	aspartate carbamoyltransferase catalytic subunit CDS	-1.91883	-3.78118	7.36e-09
ID870_01525	M20/M25/M40 family metallo-hydrolase CDS	-1.92323	-3.79272	1.51e-63
ID870_07365	YSIRK signal domain/LPXTG anchor domain surface protein CDS	-1.92506	-3.79752	6.78e-18
ID870_10040	DUF1304 domain-containing protein CDS	-1.94216	-3.84279	2.87e-06
ID870_06945	bioB CDS	-1.9544	-3.87556	5.03e-11
ID870_00480	LD-carboxypeptidase CDS	-1.95695	-3.8824	4.6e-82
ID870_06630	nucleoside hydrolase CDS	-1.95699	-3.88252	2.82e-42
ID870_08310	plasmid recombination protein CDS	-1.95855	-3.88671	2.42e-38
ID870_00850	MerR family transcriptional regulator CDS	-1.98079	-3.94709	6.5e-88
ID870_09930	hypothetical protein CDS	-1.98678	-3.96351	0.0263825
ID870_10030	TetR/AcrR family transcriptional regulator C-terminal domain-containing protein CDS	-1.99559	-3.98778	3.21e-26
ID870_07080	tyrosine-type recombinase/integrase CDS	-2.0021	-4.00582	0.000624805
ID870_00645	dihydrofolate reductase CDS	-2.0033	-4.00915	2.86e-43
ID870_00050	helix-turn-helix transcriptional regulator CDS	-2.00563	-4.01563	4.29e-20
ID870_06195	type II toxin-antitoxin system Phd/YefM family antitoxin CDS	-2.0079	-4.02196	2.01e-51
ID870_01000	PTS fructose transporter subunit IIC CDS	-2.01483	-4.04133	5.9e-68
ID870_02090	ABC transporter ATP-binding protein CDS	-2.01711	-4.04772	1.24e-12
ID870_03660	CidA/LrgA family protein CDS	-2.02464	-4.06891	1.75e-19
ID870_01630	SNF2 helicase associated domain-containing protein CDS	-2.02736	-4.07658	1.36e-131
ID870_03725	GntR family transcriptional regulator CDS	-2.02921	-4.0818	1.53e-100
ID870_02005	metal-dependent transcriptional regulator CDS	-2.05639	-4.15943	4.6e-58
ID870_08330	replication initiator protein A CDS	-2.06542	-4.18556	0.00303204
ID870_09010	hypothetical protein CDS	-2.07511	-4.21377	1.41e-11
ID870_05745	beta-hexosamidase CDS	-2.0863	-4.24657	9.24e-98
ID870_02080	ABC transporter permease CDS	-2.09641	-4.27642	1.75e-09
ID870_02900	aminoacyltransferase CDS	-2.10054	-4.28869	2.9e-117
ID870_08320	hypothetical protein CDS	-2.12086	-4.34953	2.03e-28
ID870_08315	hypothetical protein CDS	-2.12224	-4.35371	6.6e-21
ID870_00340	2-hydroxycarboxylate transporter family protein CDS	-2.12631	-4.36599	2.82e-11
ID870_07195	nrdF CDS	-2.12708	-4.36833	7.56e-08
ID870_07660	raiA CDS	-2.13085	-4.37975	1.75e-112
ID870_10070	GHKL domain-containing protein CDS	-2.14051	-4.40918	2.13e-62
ID870_09945	hypothetical protein CDS	-2.14053	-4.40925	1.39e-51
ID870_05770	bifunctional 2-keto-4-hydroxyglutarate aldolase/2-keto-3-deoxy-6-phosphogluconate aldolase CDS	-2.14108	-4.41092	9.81e-46
ID870_05540	riboflavin synthase CDS	-2.14566	-4.42496	1.22e-24
ID870_10015	type II toxin-antitoxin system RelB/DinJ family antitoxin CDS	-2.14609	-4.42627	2.82e-71
ID870_01915	polyphosphate polymerase domain-containing protein CDS	-2.15095	-4.44122	2.92e-05
ID870_06190	type II toxin-antitoxin system death-on-curing family toxin CDS	-2.15929	-4.46694	1.77e-67
ID870_05350	class I SAM-dependent methyltransferase CDS	-2.16371	-4.48064	5.27e-73
ID870_08015	nagA CDS	-2.16742	-4.49221	1.22e-134
ID870_04765	cation-transporting P-type ATPase CDS	-2.16788	-4.49362	8.28e-140
ID870_10440	AzlD domain-containing protein CDS	-2.17909	-4.52867	5.95e-05
ID870_00055	DUF3278 domain-containing protein CDS	-2.17986	-4.53111	2.07e-61
ID870_00680	phosphoketolase family protein CDS	-2.18774	-4.5559	1.1e-89
ID870_09385	peptidoglycan DD-metalloendopeptidase family protein CDS	-2.19358	-4.57439	1.08e-13
ID870_09925	helix-turn-helix domain-containing protein CDS	-2.21021	-4.62743	6.15e-61
ID870_07105	IS256 family transposase CDS	-2.21235	-4.63428	0.00631039
ID870_05750	HAD family hydrolase CDS	-2.23561	-4.70963	8.07e-96
ID870_03720	Asp23/Gls24 family envelope stress response protein CDS	-2.23644	-4.71231	3.09e-147
ID870_09950	hypothetical protein CDS	-2.23762	-4.71618	6.93e-10
ID870_09005	hypothetical protein CDS	-2.2391	-4.72101	1.74e-17
ID870_10110	site-specific integrase CDS	-2.24903	-4.75363	5.2e-126
ID870_10100	PepSY domain-containing protein CDS	-2.25233	-4.76451	6.53e-27
ID870_08430	transketolase CDS	-2.26879	-4.81917	3.03e-71
ID870_01810	branched-chain amino acid ABC transporter permease CDS	-2.27816	-4.85058	3.04e-06
ID870_03715	CsbD family protein CDS	-2.28017	-4.85737	6.05e-144
ID870_06185	hypothetical protein CDS	-2.3046	-4.94031	1.86e-66
ID870_03710	Asp23/Gls24 family envelope stress response protein CDS	-2.3295	-5.02631	2.83e-139
ID870_08425	transketolase CDS	-2.33221	-5.03578	5.11e-79
ID870_01290	PTS beta-glucoside transporter subunit IIBCA CDS	-2.34506	-5.08083	1.5e-106
ID870_10020	type II toxin-antitoxin system RelE/ParE family toxin CDS	-2.36136	-5.13854	1.36e-86
ID870_05765	uxaC CDS	-2.37161	-5.17518	1.95e-107
ID870_02085	ABC transporter ATP-binding protein CDS	-2.3777	-5.19709	4.21e-17
ID870_04155	carB CDS	-2.41822	-5.34512	4.03e-31
ID870_00285	lacA CDS	-2.43228	-5.39746	2.27e-07
ID870_01355	universal stress protein CDS	-2.4381	-5.41927	3.18e-157
ID870_03700	amaP CDS	-2.45837	-5.49594	6.57e-179
ID870_07680	cysK CDS	-2.46705	-5.52911	7.1e-92
ID870_05130	methionine adenosyltransferase CDS	-2.48537	-5.59977	4.65e-140
ID870_03705	DUF2273 domain-containing protein CDS	-2.48852	-5.612	3.86e-165
ID870_08265	hypothetical protein CDS	-2.49807	-5.6493	3.85e-08
ID870_05760	uxuA CDS	-2.52085	-5.73922	9.13e-119
ID870_05755	SDR family oxidoreductase CDS	-2.5236	-5.75016	2.82e-98
ID870_04310	L,D-transpeptidase CDS	-2.528	-5.76773	3.17e-69
ID870_08435	PTS ascorbate transporter subunit IIC CDS	-2.55178	-5.86358	3.25e-99
ID870_01035	hypothetical protein CDS	-2.58166	-5.9863	1.42e-23
ID870_07190	nrdI CDS	-2.59053	-6.02318	4.95e-09
ID870_04150	carA CDS	-2.59134	-6.02657	2.14e-23
ID870_07180	leucine-rich repeat domain-containing protein CDS	-2.59744	-6.05212	2.93e-58
ID870_00640	hypothetical protein CDS	-2.59876	-6.05764	2.07e-50
ID870_04760	DUF2974 domain-containing protein CDS	-2.63898	-6.22893	3.21e-160
ID870_03695	GlsB/YeaQ/YmgE family stress response membrane protein CDS	-2.63951	-6.23119	2.81e-205
ID870_00995	PTS sugar transporter subunit IIA CDS	-2.65239	-6.28706	3.07e-110
ID870_00985	PTS sugar transporter subunit IIA CDS	-2.66921	-6.36082	1.73e-123
ID870_05535	bifunctional 3,4-dihydroxy-2-butanone-4-phosphate synthase/GTP cyclohydrolase II CDS	-2.69209	-6.46249	4.31e-76
ID870_00990	PTS fructose transporter subunit IIB CDS	-2.69433	-6.47252	5.75e-95
ID870_01295	ROK family protein CDS	-2.69854	-6.49144	2.4e-68
ID870_09790	Crp/Fnr family transcriptional regulator CDS	-2.7186	-6.58235	4.61e-133
ID870_01505	YebC/PmpR family DNA-binding transcriptional regulator CDS	-2.73281	-6.64751	2.3e-169
ID870_03690	GlsB/YeaQ/YmgE family stress response membrane protein CDS	-2.7341	-6.65345	1.83e-193
ID870_07185	nrdE CDS	-2.75765	-6.76292	2.5e-35
ID870_04635	L-lactate dehydrogenase CDS	-2.84299	-7.17505	3.54e-155
ID870_10330	groL CDS	-2.84907	-7.20536	3.08e-194
ID870_02905	DeoR/GlpR transcriptional regulator CDS	-2.86056	-7.26297	8.34e-85
ID870_05700	PepSY domain-containing protein CDS	-2.88722	-7.39846	3.47e-87
ID870_02435	extracellular solute-binding protein CDS	-2.90917	-7.51188	6.59e-158
ID870_02910	pfkB CDS	-3.03973	-8.22339	2.05e-134
ID870_07175	pyridoxamine 5'-phosphate oxidase family protein CDS	-3.04092	-8.23017	1.42e-14
ID870_00260	DeoR/GlpR transcriptional regulator CDS	-3.0569	-8.32184	2.69e-121
ID870_02915	PTS sugar transporter subunit IIA CDS	-3.05886	-8.33311	1.08e-212
ID870_05530	6,7-dimethyl-8-ribityllumazine synthase CDS	-3.10603	-8.61012	7.09e-87
ID870_08440	PTS sugar transporter subunit IIB CDS	-3.16017	-8.93937	1.34e-120
ID870_01095	universal stress protein CDS	-3.22472	-9.3484	6.77e-163
ID870_06825	ATP-dependent Clp protease ATP-binding subunit CDS	-3.26627	-9.62154	5.51e-277
ID870_07395	heavy-metal-associated domain-containing protein CDS	-3.36188	-10.2808	1.13e-80
ID870_07400	copper-translocating P-type ATPase CDS	-3.49301	-11.259	3.59e-36
ID870_08955	dnaJ CDS	-3.55836	-11.7808	0
ID870_10325	groES CDS	-3.74324	-13.3914	1.22e-148
ID870_08445	BglG family transcription antiterminator CDS	-3.91919	-15.1284	2.99e-251
ID870_03115	ATP-dependent Clp protease ATP-binding subunit CDS	-3.95115	-15.4673	0
ID870_02020	metal ABC transporter permease CDS	-4.03736	-16.4197	1.13e-199
ID870_08960	dnaK CDS	-4.10392	-17.195	0
ID870_07405	CopY/TcrY family copper transport repressor CDS	-4.12327	-17.4272	1.11e-34
ID870_02015	metal ABC transporter ATP-binding protein CDS	-4.1517	-17.7741	3.07e-262
ID870_06805	phospho-sugar mutase CDS	-4.18883	-18.2375	0
ID870_02010	metal ABC transporter substrate-binding protein CDS	-4.19367	-18.2987	3.66e-278
ID870_01490	dhaK CDS	-4.24577	-18.9717	0
[truncated: 10 more rows]

## Sheet: ES Phase Significant Changes
Locus Tag	Name	Differential Expression Log2 Ratio	Fold Change	Differential Expression p-value
ID870_04305	carbon starvation protein A CDS	4.97128	31.3692	0
ID870_10075	argF CDS	3.36517	10.3043	1.39e-159
ID870_10080	arcC CDS	2.96404	7.80304	2.01e-113
ID870_03620	rpsA CDS	2.94884	7.72126	3.88e-82
ID870_02980	bifunctional metallophosphatase/5'-nucleotidase CDS	2.90878	7.50982	8.75e-151
ID870_10085	YfcC family protein CDS	2.82695	7.09571	3.95e-132
ID870_00200	PTS mannose/fructose/sorbose transporter family subunit IID CDS	2.74035	6.68232	7.58e-200
ID870_09380	LysM peptidoglycan-binding domain-containing protein CDS	2.70621	6.52605	3.61e-209
ID870_04655	ABC transporter ATP-binding protein CDS	2.68284	6.42117	1.86e-176
ID870_02125	PhoH family protein CDS	2.55278	5.86763	1.43e-92
ID870_05525	lysS CDS	2.54192	5.82365	2.38e-166
ID870_00195	PTS mannose/fructose/sorbose/N-acetylgalactosamine transporter subunit IIC CDS	2.51965	5.73442	2.8e-167
ID870_06030	SpaH/EbpB family LPXTG-anchored major pilin CDS	2.50091	5.66041	2.09e-53
ID870_04650	ABC transporter permease CDS	2.49452	5.63541	3.12e-128
ID870_07290	NAD(P)H-dependent glycerol-3-phosphate dehydrogenase CDS	2.48919	5.61464	8.36e-137
ID870_07295	galU CDS	2.48417	5.59513	1.43e-115
ID870_03860	HAD family hydrolase CDS	2.4432	5.43847	1.33e-85
ID870_08565	acetate kinase CDS	2.42936	5.38653	9.25e-95
ID870_03945	MFS transporter CDS	2.38975	5.24067	2.62e-51
ID870_08630	tyrosine--tRNA ligase CDS	2.38713	5.23115	7.65e-96
ID870_01080	Xaa-Pro dipeptidyl-peptidase CDS	2.35344	5.11043	1.04e-76
ID870_04545	guaA CDS	2.33725	5.05339	3.02e-104
ID870_04660	BMP family protein CDS	2.27855	4.85189	2.85e-152
ID870_04410	inositol monophosphatase family protein CDS	2.2683	4.81756	2.19e-76
ID870_02130	DUF4037 domain-containing protein CDS	2.24439	4.73836	1.12e-35
ID870_03830	ABC transporter ATP-binding protein CDS	2.24079	4.72655	2.92e-87
ID870_01115	serine hydrolase CDS	2.2379	4.71709	9.7e-60
ID870_04355	topA CDS	2.23698	4.71408	3.52e-50
ID870_05970	ABC-2 family transporter protein CDS	2.21508	4.64308	1.94e-41
ID870_01655	greA CDS	2.19764	4.58727	9.66e-39
ID870_03825	murB CDS	2.19197	4.56928	2.1e-49
ID870_07815	ribonuclease Y CDS	2.17914	4.52882	1.33e-82
ID870_03505	sugar transferase CDS	2.16925	4.49789	1.13e-79
ID870_03510	UDP-N-acetylglucosamine--LPS N-acetylglucosaminetransferase CDS	2.15232	4.44542	1.36e-37
ID870_04645	ABC transporter permease CDS	2.14869	4.43426	2.55e-91
ID870_00190	PTS sugar transporter subunit IIB CDS	2.14439	4.42106	3.94e-93
ID870_04705	glmS CDS	2.12609	4.36532	1.03e-11
ID870_05440	UDP-N-acetylmuramoyl-tripeptide--D-alanyl-D- alanine ligase CDS	2.11769	4.34	8.45e-88
ID870_04405	UPF0223 family protein CDS	2.08938	4.25565	1.19e-42
ID870_03865	hypothetical protein CDS	2.08435	4.24085	1.08e-64
ID870_02480	transporter substrate-binding domain-containing protein CDS	2.04848	4.1367	1.89e-14
ID870_01075	hypothetical protein CDS	2.04078	4.11468	4.56e-24
ID870_03790	homoserine kinase CDS	2.03748	4.10527	1.56e-49
ID870_02595	pilA CDS	2.0315	4.0883	2.21e-117
ID870_07630	aspartate kinase CDS	2.03065	4.08588	1.07e-54
ID870_04180	esaA CDS	2.0102	4.02838	3.11e-65
ID870_00780	methyltransferase domain-containing protein CDS	2.00599	4.01665	9.67e-59
ID870_00775	rsmA CDS	2.00109	4.00303	2.11e-51
ID870_03835	ABC transporter permease CDS	1.99295	3.9805	7.63e-44
ID870_05450	recR CDS	1.99087	3.97476	3.41e-31
ID870_02730	LTA synthase family protein CDS	1.98697	3.96403	1.4e-95
ID870_04940	pheS CDS	1.95059	3.86534	2.07e-56
ID870_04630	gyrA CDS	1.93283	3.81803	5.38e-88
ID870_03785	homoserine dehydrogenase CDS	1.92155	3.78831	5.39e-42
ID870_06420	rlmD CDS	1.91678	3.77578	1.41e-49
ID870_05965	ABC transporter permease CDS	1.91631	3.77456	4.77e-31
ID870_01070	polyprenyl synthetase family protein CDS	1.91438	3.76953	1.15e-67
ID870_02775	thiI CDS	1.91281	3.76541	2.06e-65
ID870_05975	ATP-binding cassette domain-containing protein CDS	1.91023	3.75868	3.87e-38
ID870_03515	multidrug MFS transporter CDS	1.91018	3.75856	4.11e-31
ID870_03795	rarD CDS	1.9029	3.73965	5.33e-54
ID870_08410	pnp CDS	1.89992	3.73192	5.06e-56
ID870_07950	bacteriocin immunity protein CDS	1.8833	3.68917	1.3e-59
ID870_04470	ffh CDS	1.87966	3.67988	6.36e-82
ID870_03500	tyrosine-protein kinase CDS	1.87864	3.67728	1.47e-70
ID870_03410	fibronectin/fibrinogen-binding protein CDS	1.87787	3.67531	1.96e-47
ID870_10180	YitT family protein CDS	1.87267	3.66211	1.14e-73
ID870_01365	codY CDS	1.86577	3.64461	1.61e-73
ID870_04190	EsaB/YukD family protein CDS	1.86443	3.64125	8.74e-32
ID870_03250	epoxyqueuosine reductase QueH CDS	1.8555	3.61878	2.94e-23
ID870_08920	trigger factor CDS	1.83475	3.56709	1.2e-102
ID870_08800	50S ribosomal protein L28 CDS	1.82351	3.53942	5.52e-20
ID870_04195	essB CDS	1.81564	3.52016	2.87e-62
ID870_08705	peptide ABC transporter substrate-binding protein CDS	1.81502	3.51865	3.69e-97
ID870_03520	hypothetical protein CDS	1.81213	3.5116	1.11e-17
ID870_04625	class A sortase CDS	1.80987	3.5061	2.99e-66
ID870_01085	Crp/Fnr family transcriptional regulator CDS	1.806	3.4967	2.39e-18
ID870_03840	ABC transporter permease CDS	1.79953	3.48107	6.82e-32
ID870_04185	essA CDS	1.7952	3.47064	5.1e-37
ID870_00765	rnmV CDS	1.7907	3.45984	7.09e-34
ID870_08620	rpoB CDS	1.78958	3.45715	6.09e-72
ID870_00770	HIT family protein CDS	1.78538	3.4471	3.75e-29
ID870_02280	hypothetical protein CDS	1.78222	3.43955	1.69e-50
ID870_08645	metal ABC transporter ATP-binding protein CDS	1.77281	3.4172	1.95e-70
ID870_03805	folE CDS	1.76913	3.40849	1.88e-35
ID870_04000	prmC CDS	1.76515	3.39908	1.31e-50
ID870_02030	DNA translocase FtsK CDS	1.75209	3.36846	6.4e-55
ID870_03685	pcrA CDS	1.74939	3.36216	4.37e-33
ID870_02290	aminopeptidase CDS	1.74378	3.3491	1.67e-67
ID870_03820	folK CDS	1.73633	3.33186	4.08e-33
ID870_03800	bifunctional folylpolyglutamate synthase/dihydrofolate synthase CDS	1.73392	3.3263	2.12e-62
ID870_10175	aspS CDS	1.72657	3.30939	3.06e-79
ID870_07450	trmB CDS	1.72271	3.30056	5.03e-58
ID870_05715	thrS CDS	1.72215	3.29927	3.37e-85
ID870_07780	DNA-directed RNA polymerase subunit omega CDS	1.72026	3.29496	1.24e-41
ID870_01425	yhbY CDS	1.71816	3.29016	3.91e-40
ID870_07015	aspartate--ammonia ligase CDS	1.71715	3.28787	2.47e-26
ID870_02530	glycosyltransferase family 2 protein CDS	1.71182	3.27575	5.17e-47
ID870_04680	30S ribosomal protein S20 CDS	1.70202	3.25355	5.65e-39
ID870_10205	mutS CDS	1.69957	3.24804	2.37e-47
ID870_01650	mltG CDS	1.68993	3.22641	1.03e-62
ID870_04075	glycine cleavage system protein H CDS	1.68064	3.20571	7.63e-29
ID870_07035	hypothetical protein CDS	1.67334	3.18952	1.52e-35
ID870_02850	KH domain-containing protein CDS	1.66996	3.18206	2.01e-42
ID870_04610	cation:proton antiporter CDS	1.66933	3.18068	8.73e-48
ID870_01435	yqeK CDS	1.66719	3.17596	4.42e-55
ID870_04070	MsnO8 family LLM class oxidoreductase CDS	1.66547	3.17216	6.6e-47
ID870_09455	CHAP domain-containing protein CDS	1.66433	3.16967	1.36e-77
ID870_03915	NAD kinase CDS	1.6616	3.16368	5.75e-41
ID870_09120	DNA-directed RNA polymerase subunit alpha CDS	1.65948	3.15903	7.07e-61
ID870_06565	rplS CDS	1.65147	3.14153	5.82e-23
ID870_09115	rplQ CDS	1.65078	3.14004	7.56e-54
ID870_09125	rpsK CDS	1.65059	3.13963	2.87e-37
ID870_09645	serine hydrolase CDS	1.64522	3.12795	7.52e-35
ID870_01110	CppA family protein CDS	1.64097	3.11876	8.45e-35
ID870_02300	obgE CDS	1.64093	3.11867	1.2e-54
ID870_09850	energy-coupling factor transporter transmembraneprotein EcfT CDS	1.64051	3.11775	3.08e-32
ID870_03995	prfA CDS	1.63983	3.1163	5.45e-54
ID870_08790	DAK2 domain-containing protein CDS	1.6336	3.10286	3.59e-79
ID870_04065	NADH-dependent flavin oxidoreductase CDS	1.62722	3.08918	3.05e-46
ID870_03845	ABC transporter substrate-binding protein CDS	1.62642	3.08746	4.25e-34
ID870_03920	RluA family pseudouridine synthase CDS	1.62306	3.08027	2.42e-40
ID870_04905	mnmE CDS	1.62108	3.07604	7.74e-24
ID870_03530	glycosyltransferase family 2 protein CDS	1.61817	3.06985	2.29e-27
ID870_08765	ABC transporter substrate-binding protein/permease CDS	1.61656	3.06643	6.99e-49
ID870_02535	DUF2304 domain-containing protein CDS	1.61597	3.06518	5.03e-27
ID870_07945	ABC transporter ATP-binding protein CDS	1.61584	3.0649	7.94e-62
ID870_05445	D-alanine--D-alanine ligase CDS	1.60474	3.0414	4.01e-44
ID870_07520	Cof-type HAD-IIB family hydrolase CDS	1.60336	3.03851	6.77e-25
ID870_09910	rpsD CDS	1.60072	3.03295	1.67e-30
ID870_07275	protein jag CDS	1.59849	3.02827	1.23e-51
ID870_09705	ParB/RepB/Spo0J family partition protein CDS	1.59518	3.02132	3.39e-20
ID870_07110	YSIRK signal domain/LPXTG anchor domain surface protein CDS	1.58623	3.00264	8.87e-47
ID870_03815	folB CDS	1.58038	2.99049	1.09e-28
ID870_05565	U32 family peptidase CDS	1.57736	2.98424	9.62e-31
ID870_04400	Spx/MgsR family RNA polymerase-binding regulatory protein CDS	1.57509	2.97953	2.24e-35
ID870_03490	tyrosine-protein phosphatase CpsB CDS	1.57448	2.97828	5.62e-31
ID870_02525	glycosyltransferase family 2 protein CDS	1.57231	2.97381	1.51e-44
ID870_10385	secE CDS	1.57038	2.96984	1.17e-14
ID870_02545	LicD family protein CDS	1.56939	2.9678	4.56e-34
ID870_07955	tkt CDS	1.56496	2.95869	5.55e-85
ID870_01665	transporter substrate-binding domain-containing protein CDS	1.55695	2.9423	8.93e-51
ID870_08770	amino acid ABC transporter ATP-binding protein CDS	1.55656	2.94152	1.41e-51
ID870_00670	transcription antiterminator CDS	1.547	2.92209	2.61e-42
ID870_07730	S1 RNA-binding domain-containing protein CDS	1.53631	2.90051	6.19e-36
ID870_03935	KUP/HAK/KT family potassium transporter CDS	1.5349	2.89768	5.24e-34
ID870_01360	pyridoxal phosphate-dependent aminotransferase CDS	1.53407	2.89601	4.35e-54
ID870_03590	parE CDS	1.53168	2.89122	3.56e-48
ID870_05455	penicillin-binding protein 2 CDS	1.52669	2.88125	1.22e-28
ID870_08780	putative metal homeostasis protein CDS	1.52615	2.88016	6.94e-20
ID870_00700	rpmH CDS	1.52012	2.86814	5.25e-26
ID870_02540	prealbumin-like fold domain-containing protein CDS	1.51259	2.85322	1.4e-56
ID870_05560	YdbC family protein CDS	1.51028	2.84865	1.93e-08
ID870_01335	aldo/keto reductase CDS	1.50838	2.84491	8.84e-51
ID870_03025	phosphomevalonate kinase CDS	1.50731	2.84279	5.45e-33
ID870_04665	cytidine deaminase CDS	1.50624	2.84069	8.85e-39
ID870_05605	SprT family protein CDS	1.49752	2.82358	4.16e-37
ID870_03875	AI-2E family transporter CDS	1.49737	2.82327	6.7e-34
ID870_06870	ftsZ CDS	1.49694	2.82243	1.4e-66
ID870_05610	RNA-binding transcriptional accessory protein CDS	1.49332	2.81537	2.25e-50
ID870_09640	tilS CDS	1.49101	2.81086	1.29e-27
ID870_01210	DUF1129 family protein CDS	1.48887	2.80669	5.63e-28
ID870_03495	capsular polysaccharide biosynthesis protein CpsC CDS	1.48873	2.80642	2.38e-35
ID870_01570	TrkA family potassium uptake protein CDS	1.48857	2.8061	8.28e-39
ID870_01670	amino acid ABC transporter permease CDS	1.48739	2.80381	4.26e-40
ID870_08910	CTP synthase CDS	1.48427	2.79775	1.82e-47
ID870_06970	VanZ family protein CDS	1.48345	2.79617	1.69e-24
ID870_03810	folP CDS	1.47948	2.78847	1.44e-31
ID870_03535	glycosyltransferase family 2 protein CDS	1.47353	2.777	3.41e-30
ID870_04870	type 1 glutamine amidotransferase CDS	1.46962	2.76949	7.79e-23
ID870_01305	secA CDS	1.46767	2.76575	1.1e-62
ID870_03020	mvaD CDS	1.46712	2.76469	1.38e-32
ID870_05400	hypothetical protein CDS	1.46683	2.76413	7.02e-21
ID870_03910	GTP pyrophosphokinase family protein CDS	1.46634	2.7632	1.28e-28
ID870_04685	amino acid ABC transporter substrate-binding protein CDS	1.4648	2.76025	2.9e-07
ID870_01440	cysteine hydrolase CDS	1.46402	2.75876	8.55e-39
ID870_01445	rsfS CDS	1.46371	2.75816	1.01e-28
ID870_03595	parC CDS	1.46334	2.75746	1.35e-31
ID870_01430	nicotinate-nucleotide adenylyltransferase CDS	1.45958	2.75029	2.56e-41
ID870_08650	zinc-dependent MarR family transcriptional regulator CDS	1.45674	2.74488	1.43e-31
ID870_06810	amino acid ABC transporter ATP-binding protein CDS	1.4557	2.7429	8.66e-13
ID870_04450	M1 family metallopeptidase CDS	1.45177	2.73543	2.26e-51
ID870_00865	ribonuclease J CDS	1.45032	2.73269	1.68e-37
ID870_03540	glycosyltransferase family 2 protein CDS	1.44391	2.72056	3.67e-18
ID870_09330	MurR/RpiR family transcriptional regulator CDS	1.4421	2.71717	1.23e-22
ID870_02115	YozE family protein CDS	1.44027	2.71372	1.54e-20
ID870_00540	deoxynucleoside kinase CDS	1.43841	2.71022	9.95e-17
ID870_00535	N-acetyltransferase CDS	1.43552	2.70479	5.92e-16
ID870_00240	bifunctional (p)ppGpp synthetase/guanosine-3',5'-bis(diphosphate) 3'-pyrophosphohydrolase CDS	1.4325	2.69914	9.92e-44
ID870_07855	penicillin-binding protein CDS	1.43171	2.69766	4.29e-49
ID870_03980	FAD:protein FMN transferase CDS	1.43111	2.69654	3.14e-30
ID870_06295	ImmA/IrrE family metallo-endopeptidase CDS	1.42881	2.69224	4.69e-37
ID870_10195	arginine--tRNA ligase CDS	1.42395	2.68319	1.21e-63
ID870_03525	glycosyl transferase CDS	1.41839	2.67287	5.36e-25
ID870_06875	ftsA CDS	1.41604	2.66852	3.26e-37
ID870_04620	VOC family protein CDS	1.41562	2.66775	4.17e-39
ID870_07910	penicillin-binding protein CDS	1.4134	2.66365	8.17e-37
ID870_01860	acetyltransferase CDS	1.41238	2.66176	1.18e-12
ID870_04005	threonylcarbamoyl-AMP synthase CDS	1.40279	2.64413	1.44e-34
ID870_05405	ABC transporter permease CDS	1.39942	2.63796	7.88e-14
ID870_03060	hydroxymethylglutaryl-CoA reductase, degradative CDS	1.39305	2.62634	3.38e-46
ID870_07735	bifunctional Cof-type HAD-IIB family hydrolase/peptidylprolyl isomerase CDS	1.39063	2.62193	1.43e-39
ID870_00185	PTS mannose transporter subunit IIA CDS	1.38999	2.62076	2.68e-24
ID870_01855	serC CDS	1.38147	2.60534	8.04e-14
ID870_08405	SseB family protein CDS	1.37961	2.60199	3.21e-26
ID870_02305	hypothetical protein CDS	1.37539	2.59438	1.56e-08
ID870_03030	type 2 isopentenyl-diphosphate Delta-isomerase CDS	1.37441	2.59262	4e-38
ID870_04675	type I pantothenate kinase CDS	1.37322	2.59049	5.75e-21
ID870_03870	ascB CDS	1.37234	2.58889	6.88e-20
ID870_05310	GntP family permease CDS	1.37138	2.58718	3.05e-18
ID870_09130	rpsM CDS	1.3648	2.57541	1.35e-36
ID870_08845	LacI family DNA-binding transcriptional regulator CDS	1.36363	2.57331	5.69e-44
ID870_02140	class I SAM-dependent methyltransferase CDS	1.35996	2.56678	8.7e-21
ID870_04725	DNA polymerase III subunit alpha CDS	1.35779	2.56292	2.53e-44
ID870_08640	metal ABC transporter permease CDS	1.35652	2.56067	3.05e-33
ID870_04525	O-sialoglycoprotein endopeptidase CDS	1.35595	2.55965	1.87e-22
ID870_06975	rlmN CDS	1.35536	2.55861	1.02e-35
ID870_01845	rsmI CDS	1.35143	2.55165	1.42e-25
ID870_09630	ftsH CDS	1.3499	2.54894	2.89e-45
ID870_04045	ECF transporter S component CDS	1.34946	2.54816	1.11e-18
ID870_06895	DUF3165 family protein CDS	1.34691	2.54366	2.92e-18
ID870_00245	D-tyrosyl-tRNA(Tyr) deacylase CDS	1.3465	2.54295	1.69e-29
ID870_03260	glycerophosphodiester phosphodiesterase CDS	1.33841	2.52872	3e-24
ID870_09145	adenylate kinase CDS	1.33819	2.52834	8.05e-22
ID870_00820	rpsG CDS	1.32312	2.50207	2.13e-21
ID870_07220	rlmD CDS	1.32127	2.49885	2.43e-26
ID870_02945	ABC-F family ATP-binding cassette domain-containing protein CDS	1.31718	2.49179	1.23e-33
ID870_08655	4-(cytidine 5'-diphospho)-2-C-methyl-D-erythritol kinase CDS	1.31611	2.48993	2.35e-38
ID870_07980	glpK CDS	1.31431	2.48684	3.67e-49
ID870_02065	rplA CDS	1.31154	2.48206	1.34e-24
ID870_01420	yqeH CDS	1.30967	2.47885	5.95e-40
ID870_01865	phosphoglycerate dehydrogenase CDS	1.30804	2.47606	4.01e-23
ID870_01850	copper homeostasis protein CutC CDS	1.30656	2.47352	9.38e-25
ID870_07915	ftsL CDS	1.30468	2.47029	3.74e-15
ID870_01575	V-type Na+ -ATPase subunit J CDS	1.30223	2.4661	1.55e-30
ID870_09140	infA CDS	1.29996	2.46222	4.15e-32
ID870_00760	TatD family hydrolase CDS	1.29881	2.46025	1.45e-16
ID870_07280	membrane protein insertase YidC CDS	1.29282	2.45006	5.14e-24
ID870_04920	rexB CDS	1.28986	2.44505	9.99e-40
ID870_09135	rpmJ CDS	1.2823	2.43227	1.45e-34
ID870_02105	cvfB CDS	1.281	2.43007	8.74e-38
ID870_02610	srtC4 CDS	1.28034	2.42896	6.33e-23
ID870_03485	LCP family protein CDS	1.27999	2.42838	9.19e-29
ID870_04395	bifunctional riboflavin kinase/FAD synthetase CDS	1.27902	2.42675	3.51e-27
ID870_08255	site-specific DNA-methyltransferase CDS	1.27814	2.42526	1.33e-32
ID870_04325	sugar O-acetyltransferase CDS	1.27763	2.4244	1.15e-24
ID870_04060	lipoate--protein ligase family protein CDS	1.27717	2.42362	1.29e-22
ID870_05245	prsA CDS	1.27476	2.41959	1.98e-24
ID870_06865	YggS family pyridoxal phosphate-dependent enzyme CDS	1.27468	2.41945	1.18e-49
ID870_03430	ribonuclease J CDS	1.2724	2.41563	7.77e-36
ID870_00580	PTS sugar transporter subunit IIC CDS	1.27151	2.41415	1.38e-13
ID870_09255	rpsJ CDS	1.26982	2.41132	1.72e-16
ID870_07060	hypothetical protein CDS	1.2637	2.4011	3.44e-08
ID870_08915	DNA-directed RNA polymerase subunit delta CDS	1.26031	2.39547	1.42e-24
ID870_06025	LPXTG cell wall anchor domain-containing protein CDS	1.25792	2.39151	8.95e-25
ID870_04425	pstC CDS	1.25261	2.38272	1.45e-28
ID870_06580	flavodoxin CDS	1.25131	2.38058	2.62e-12
ID870_03990	thymidine kinase CDS	1.24462	2.36956	7.79e-20
ID870_05195	nrdF CDS	1.23568	2.35492	6.25e-31
ID870_06990	PDZ domain-containing protein CDS	1.23081	2.34699	3.95e-15
ID870_01905	metG CDS	1.22937	2.34464	5.97e-44
ID870_04820	TIGR01906 family membrane protein CDS	1.22639	2.33981	7.06e-18
ID870_03010	HAMP domain-containing histidine kinase CDS	1.22482	2.33726	6.18e-25
ID870_02485	YkgJ family cysteine cluster protein CDS	1.2239	2.33577	9.34e-05
ID870_02550	2-C-methyl-D-erythritol 4-phosphate cytidylyltransferase CDS	1.22315	2.33457	4.57e-22
ID870_08250	DEAD/DEAH box helicase family protein CDS	1.22238	2.33331	1.63e-33
ID870_05190	nrdE CDS	1.21832	2.32675	3.04e-31
ID870_03205	lmb CDS	1.21467	2.32088	2.72e-08
ID870_08700	ABC transporter permease CDS	1.21428	2.32025	3.78e-29
ID870_05260	pepF CDS	1.21282	2.31791	1.59e-26
ID870_09650	hypothetical protein CDS	1.20594	2.30688	4.29e-06
ID870_07495	GNAT family N-acetyltransferase CDS	1.20425	2.30417	7.97e-12
ID870_07455	phosphotransferase family protein CDS	1.204	2.30377	2.22e-32
ID870_07775	primosomal protein N' CDS	1.2031	2.30234	6.01e-22
ID870_02615	pilC CDS	1.2028	2.30185	1.59e-23
ID870_01775	tRNA (cytidine(34)-2'-O)-methyltransferase CDS	1.20189	2.30041	1.91e-07
ID870_07345	tgt CDS	1.20171	2.30011	1.4e-24
ID870_07230	DUF402 domain-containing protein CDS	1.2012	2.2993	1.09e-10
ID870_01770	APC family permease CDS	1.19952	2.29663	4.07e-12
ID870_01605	HAMP domain-containing protein CDS	1.1991	2.29596	9.47e-34
ID870_10215	mutL CDS	1.19803	2.29427	1.05e-27
ID870_04950	DNA-directed RNA polymerase subunit beta CDS	1.19677	2.29226	9.4e-21
ID870_07755	pknB CDS	1.19369	2.28737	6.73e-43
ID870_05170	NADP-dependent glyceraldehyde-3-phosphate dehydrogenase CDS	1.18727	2.27722	3.64e-32
ID870_10220	MFS transporter CDS	1.18632	2.27571	3.18e-30
ID870_02420	MFS transporter CDS	1.17301	2.25482	8.55e-16
ID870_05315	glycerate kinase CDS	1.17298	2.25477	7.27e-12
ID870_02240	rnr CDS	1.17174	2.25283	1.6e-25
ID870_09335	alpha/beta fold hydrolase CDS	1.16965	2.24957	2.65e-26
ID870_01325	CHAP domain-containing protein CDS	1.16764	2.24643	2.2e-30
ID870_02725	rplT CDS	1.16104	2.23618	4.53e-16
ID870_01410	EamA family transporter CDS	1.16086	2.23591	7.96e-14
ID870_08615	rpoC CDS	1.15529	2.22728	7.66e-23
ID870_09845	energy-coupling factor transporter ATPase CDS	1.15488	2.22666	2.76e-21
ID870_08760	DUF2207 domain-containing protein CDS	1.15349	2.22451	6.23e-33
ID870_04320	ribonuclease HII CDS	1.15101	2.22069	5.12e-22
ID870_08400	cysE CDS	1.15087	2.22048	1.12e-22
ID870_03760	hypothetical protein CDS	1.14985	2.21891	3.79e-18
ID870_02940	CCA tRNA nucleotidyltransferase CDS	1.14836	2.21662	1.24e-22
ID870_02845	rpsP CDS	1.14489	2.2113	5.15e-13
ID870_02600	pilB CDS	1.14407	2.21003	1.24e-18
ID870_08745	undecaprenyl/decaprenyl-phosphate alpha-N-acetylglucosaminyl 1-phosphate transferase CDS	1.14228	2.20729	3.75e-33
ID870_06465	ezrA CDS	1.13894	2.20219	8.98e-25
ID870_01580	rsmG CDS	1.13864	2.20173	1.92e-15
ID870_07970	aquaporin family protein CDS	1.13855	2.20159	3.31e-26
ID870_07940	ABC transporter permease CDS	1.13789	2.2006	9.47e-26
ID870_07975	glpO CDS	1.13708	2.19935	5.06e-30
ID870_05485	pepF CDS	1.13645	2.19839	5.31e-28
ID870_05320	helix-turn-helix domain-containing protein CDS	1.13441	2.19528	1.43e-07
ID870_00755	hypothetical protein CDS	1.13398	2.19464	6.17e-08
ID870_02605	class C sortase CDS	1.13107	2.19021	3.92e-16
ID870_01660	amidase CDS	1.13005	2.18866	1.1e-18
ID870_04825	TIGR01457 family HAD-type hydrolase CDS	1.1296	2.18799	1.05e-23
ID870_04040	phospho-sugar mutase CDS	1.12959	2.18796	1.08e-43
ID870_04535	trmFO CDS	1.1244	2.18011	6.64e-28
ID870_02655	DUF1803 domain-containing protein CDS	1.12168	2.17601	6.05e-16
ID870_08820	argininosuccinate synthase CDS	1.12145	2.17565	7.41e-12
ID870_02510	metal-sulfur cluster assembly factor CDS	1.12012	2.17365	2.63e-18
ID870_04670	class I SAM-dependent methyltransferase CDS	1.11692	2.16883	2.66e-10
ID870_06280	hypothetical protein CDS	1.11643	2.1681	0.00761449
ID870_07490	LCP family protein CDS	1.11339	2.16353	3.74e-27
ID870_10365	hypothetical protein CDS	1.1126	2.16235	1.62e-23
ID870_05420	peptide chain release factor 3 CDS	1.11105	2.16003	5.03e-24
ID870_06265	hypothetical protein CDS	1.10907	2.15707	0.00874842
ID870_02950	GNAT family N-acetyltransferase CDS	1.10573	2.15208	4.8e-19
ID870_04790	lepA CDS	1.09974	2.14316	2.01e-34
ID870_09695	dnaN CDS	1.0982	2.14087	1.04e-32
ID870_10380	rpmG CDS	1.09575	2.13724	2.91e-14
ID870_05635	ftsY CDS	1.09348	2.13387	5.59e-26
ID870_08750	mecA CDS	1.0916	2.13111	1.35e-24
ID870_03005	response regulator transcription factor CDS	1.09081	2.12994	7.48e-19
ID870_04420	pstS CDS	1.08874	2.12688	6.24e-13
ID870_01985	glmU CDS	1.08782	2.12553	4.54e-28
ID870_07215	purine-nucleoside phosphorylase CDS	1.08546	2.12205	2.06e-12
ID870_05165	polysaccharide deacetylase family protein CDS	1.08517	2.12162	7.27e-12
ID870_10410	leucine--tRNA ligase CDS	1.08388	2.11973	1.94e-26
ID870_00510	rpsB CDS	1.08142	2.11612	3.76e-18
ID870_07960	helix-turn-helix domain-containing protein CDS	1.07431	2.10572	4.16e-29
ID870_01645	GNAT family N-acetyltransferase CDS	1.06909	2.09812	4.56e-21
ID870_00815	rpsL CDS	1.06859	2.09738	5.76e-19
ID870_07830	class I SAM-dependent RNA methyltransferase CDS	1.06679	2.09477	3.93e-20
ID870_02520	DUF1972 domain-containing protein CDS	1.06562	2.09306	4.05e-21
ID870_04955	murA CDS	1.06425	2.09109	1.25e-26
ID870_04690	amino acid ABC transporter ATP-binding protein CDS	1.06356	2.09008	0.000100459
ID870_00545	dusB CDS	1.0594	2.08406	4.94e-13
ID870_06425	LCP family protein CDS	1.05751	2.08133	1.63e-28
ID870_02685	polysaccharide biosynthesis protein CDS	1.05529	2.07814	2.61e-18
ID870_00805	3'-5' exoribonuclease YhaM family protein CDS	1.055	2.07772	1.17e-26
ID870_08850	rbsK CDS	1.05439	2.07683	4.06e-29
ID870_00310	helix-turn-helix domain-containing protein CDS	1.05405	2.07635	1.44e-16
ID870_05040	QueT transporter family protein CDS	1.05249	2.07411	7.83e-08
ID870_03070	thymidylate synthase CDS	1.05063	2.07144	8.5e-23
ID870_01840	yabA CDS	1.04996	2.07048	9.95e-14
ID870_00305	aldose 1-epimerase family protein CDS	1.04931	2.06954	0.0185416
ID870_06585	adenosine deaminase CDS	1.0439	2.06179	1.27e-07
ID870_00205	sensor histidine kinase CDS	1.04334	2.06099	1.39e-22
ID870_01785	upp CDS	1.04194	2.059	6.74e-25
ID870_00560	hypothetical protein CDS	1.0362	2.05081	9.41e-15
ID870_02590	helix-turn-helix domain-containing protein CDS	1.0346	2.04854	8.75e-12
ID870_02245	smpB CDS	1.03437	2.04822	4.18e-13
ID870_05980	serine hydrolase CDS	1.03407	2.04779	8.13e-12
ID870_10370	RluA family pseudouridine synthase CDS	1.03086	2.04324	1.3e-06
ID870_02555	NAD-dependent epimerase/dehydratase family protein CDS	1.02906	2.04069	3.18e-23
ID870_04930	phenylalanine--tRNA ligase subunit beta CDS	1.02888	2.04044	1.34e-22
ID870_06570	voltage-gated chloride channel family protein CDS	1.02873	2.04023	5.36e-14
ID870_08390	cysteine--tRNA ligase CDS	1.02598	2.03634	1.26e-17
ID870_06900	typA CDS	1.02459	2.03438	5.03e-25
ID870_00750	hypothetical protein CDS	1.02417	2.03379	7.56e-05
ID870_06860	cell division protein SepF CDS	1.01845	2.02575	1.4e-28
ID870_09655	septum formation initiator family protein CDS	1.01681	2.02344	3.34e-08
ID870_04200	essC CDS	1.01512	2.02107	7.18e-21
ID870_02935	DegV family protein CDS	1.01106	2.01539	1.53e-25
ID870_00800	DNA recombination protein RmuC CDS	1.01074	2.01495	6.38e-24
ID870_07210	GNAT family N-acetyltransferase CDS	1.00916	2.01274	1.99e-13
ID870_02770	cysteine desulfurase CDS	1.0091	2.01266	2.85e-13
ID870_08385	Mini-ribonuclease 3 CDS	1.00902	2.01255	3.62e-14
ID870_04915	addA CDS	1.0073	2.01015	1.64e-27
ID870_01265	efp CDS	1.00628	2.00873	1.41e-25
ID870_10520	GNAT family N-acetyltransferase CDS	-1.00319	-2.00443	3.87e-09
ID870_07600	fabK CDS	-1.00435	-2.00604	3.6e-31
ID870_09180	rpsH CDS	-1.00695	-2.00966	5.43e-16
ID870_00045	GNAT family N-acetyltransferase CDS	-1.00699	-2.00971	2.67e-13
ID870_05285	glucosamine-6-phosphate deaminase CDS	-1.00737	-2.01024	1.41e-14
ID870_02215	ABC transporter ATP-binding protein CDS	-1.01017	-2.01415	0.000128569
ID870_01545	brnQ CDS	-1.0105	-2.01461	0.000113442
ID870_05080	thiM CDS	-1.01059	-2.01474	1.98e-10
ID870_06090	hypothetical protein CDS	-1.01128	-2.0157	5.85e-20
ID870_08380	rlmB CDS	-1.01172	-2.01631	1.34e-25
ID870_06325	DNA translocase FtsK CDS	-1.01571	-2.0219	0.00186438
ID870_06305	YPDG domain-containing protein CDS	-1.01896	-2.02646	3.56e-15
ID870_05510	aminoacyl-tRNA deacylase CDS	-1.02573	-2.03599	1.64e-18
ID870_05115	hypothetical protein CDS	-1.02622	-2.03668	0.000136533
ID870_09865	sdaAA CDS	-1.02792	-2.03908	8.21e-35
ID870_09175	rplF CDS	-1.02814	-2.03939	8.33e-15
ID870_05960	hypothetical protein CDS	-1.03402	-2.04773	0.0040028
ID870_01930	hypothetical protein CDS	-1.03495	-2.04904	2.4e-08
ID870_06715	yidA CDS	-1.03601	-2.05055	2e-26
ID870_07620	enoyl-CoA hydratase CDS	-1.03736	-2.05247	2.03e-21
ID870_09155	rplO CDS	-1.03765	-2.05288	2.61e-14
ID870_00860	CHAP domain-containing protein CDS	-1.0389	-2.05466	4.63e-07
ID870_00395	nitroreductase family protein CDS	-1.03939	-2.05536	5.48e-18
ID870_08270	hypothetical protein CDS	-1.04105	-2.05772	0.0159362
ID870_03565	acetyltransferase CDS	-1.04207	-2.05918	8.43e-09
ID870_05890	S8 family serine peptidase CDS	-1.04716	-2.06646	7.25e-09
ID870_04370	CPBP family intramembrane metalloprotease CDS	-1.05089	-2.0718	3.62e-20
ID870_10560	DUF1310 family protein CDS	-1.05334	-2.07532	0.00317321
ID870_02475	ammonium transporter CDS	-1.05386	-2.07607	0.015965
ID870_06110	glucosaminidase domain-containing protein CDS	-1.05703	-2.08065	0.00326889
ID870_02780	CapA family protein CDS	-1.05789	-2.08189	2.24e-24
ID870_07315	glucose-6-phosphate isomerase CDS	-1.06088	-2.0862	7.1e-36
ID870_06095	recombinase family protein CDS	-1.06158	-2.08721	1.36e-07
ID870_00170	ABC transporter ATP-binding protein CDS	-1.06568	-2.09315	1.94e-07
ID870_10345	udp CDS	-1.06927	-2.09837	5.14e-26
ID870_09395	GNAT family N-acetyltransferase CDS	-1.07252	-2.1031	1.78e-05
ID870_02185	hypothetical protein CDS	-1.07494	-2.10663	0.0241491
ID870_04565	hypothetical protein CDS	-1.08011	-2.1142	0.000572581
ID870_10445	metE CDS	-1.08102	-2.11553	8.72e-06
ID870_03120	50S ribosomal protein L10 CDS	-1.08281	-2.11815	1.06e-12
ID870_06930	AMP-binding protein CDS	-1.08911	-2.12743	7.51e-05
ID870_08600	type II secretion system F family protein CDS	-1.09344	-2.13382	0.00383019
ID870_10050	mprF CDS	-1.09506	-2.13623	6.46e-37
ID870_00335	Spo0B domain-containing protein CDS	-1.10844	-2.15613	2.51e-21
ID870_07705	PTS sugar transporter subunit IIB CDS	-1.10973	-2.15805	0.000164171
ID870_04265	hypothetical protein CDS	-1.11267	-2.16246	1.38e-09
ID870_09165	rpsE CDS	-1.11283	-2.16269	1.45e-14
ID870_03960	purine permease CDS	-1.1183	-2.1709	1.97e-06
ID870_04275	hypothetical protein CDS	-1.1195	-2.17272	7.48e-06
ID870_09170	rplR CDS	-1.11982	-2.1732	9.4e-21
ID870_05615	LLM class flavin-dependent oxidoreductase CDS	-1.12012	-2.17365	1.3e-06
ID870_09160	rpmD CDS	-1.1202	-2.17378	4.06e-19
ID870_08420	ferric reductase-like transmembrane domain-containing protein CDS	-1.12131	-2.17544	1.28e-19
ID870_10500	helix-turn-helix transcriptional regulator CDS	-1.12489	-2.18086	4.7e-14
ID870_04140	dihydroorotase CDS	-1.12657	-2.1834	1.09e-10
ID870_05120	hypothetical protein CDS	-1.13202	-2.19165	8.32e-13
ID870_00015	hypothetical protein CDS	-1.13261	-2.19255	2.8e-14
ID870_10000	hypothetical protein CDS	-1.13763	-2.20019	0.0185584
ID870_10405	MFS transporter CDS	-1.14019	-2.2041	2.21e-06
ID870_08880	FAD-containing oxidoreductase CDS	-1.14026	-2.2042	3.64e-32
ID870_09150	secY CDS	-1.14063	-2.20478	3.68e-18
ID870_05515	histidine phosphatase family protein CDS	-1.14073	-2.20492	1.11e-23
ID870_10515	ABC transporter permease CDS	-1.14262	-2.20782	9.69e-13
ID870_09760	arcC CDS	-1.14319	-2.20869	2.74e-40
ID870_01610	nrdR CDS	-1.15005	-2.21921	2.18e-23
ID870_02920	DUF2127 domain-containing protein CDS	-1.15495	-2.22676	2.2e-11
ID870_10290	nrdG CDS	-1.15599	-2.22837	7.45e-15
ID870_10505	PLDc N-terminal domain-containing protein CDS	-1.15798	-2.23145	5e-06
ID870_05855	ABC transporter permease CDS	-1.15866	-2.23249	1.88e-05
ID870_10490	MazG-like family protein CDS	-1.16108	-2.23624	1.2e-07
ID870_07325	nucleoside deaminase CDS	-1.1676	-2.24638	1.26e-26
ID870_06405	excisionase CDS	-1.16797	-2.24696	6.43e-12
ID870_07330	MBL fold metallo-hydrolase CDS	-1.16964	-2.24955	3.79e-35
ID870_04245	hypothetical protein CDS	-1.17078	-2.25133	3.57e-08
ID870_00115	pstA CDS	-1.17153	-2.25251	0.00326771
ID870_10355	deoC CDS	-1.17452	-2.25717	4.74e-33
ID870_06125	phage tail protein CDS	-1.17622	-2.25983	1.87e-07
ID870_01130	dinB CDS	-1.17723	-2.26141	1.24e-21
ID870_00270	PTS sugar transporter subunit IIB CDS	-1.18012	-2.26596	0.00150027
ID870_00420	PTS sugar transporter subunit IIA CDS	-1.18077	-2.26698	1.06e-08
ID870_01010	fsa CDS	-1.18195	-2.26883	6.51e-26
ID870_06080	hypothetical protein CDS	-1.18487	-2.27343	8.34e-24
ID870_03640	helix-turn-helix domain-containing protein CDS	-1.19016	-2.28178	6.56e-21
ID870_10250	IreB family regulatory phosphoprotein CDS	-1.1925	-2.28549	4.59e-35
ID870_05860	alpha/beta hydrolase CDS	-1.19384	-2.28761	1.39e-07
ID870_00685	glycine betaine/L-proline ABC transporter ATP-binding protein CDS	-1.19423	-2.28822	8.93e-16
ID870_10510	ABC transporter ATP-binding protein CDS	-1.19578	-2.29068	2.92e-18
ID870_04970	atpD CDS	-1.2007	-2.29852	6.12e-27
ID870_05990	hypothetical protein CDS	-1.20206	-2.30067	9.58e-11
ID870_02195	shp2 CDS	-1.21222	-2.31694	0.0246851
ID870_07710	PTS lactose/cellobiose transporter subunit IIA CDS	-1.21368	-2.31928	0.000736138
ID870_01815	ABC transporter ATP-binding protein CDS	-1.21508	-2.32154	0.0240436
ID870_00330	response regulator CDS	-1.21693	-2.32452	4.63e-13
ID870_09270	adhP CDS	-1.21907	-2.32796	1.62e-43
ID870_05585	DUF948 domain-containing protein CDS	-1.22475	-2.33715	2.01e-49
ID870_00690	ABC transporter permease/substrate binding protein CDS	-1.22532	-2.33807	6.64e-13
ID870_01935	glycosyltransferase CDS	-1.22681	-2.34049	7.18e-09
ID870_05865	alpha/beta fold hydrolase CDS	-1.22772	-2.34197	9.93e-07
ID870_08080	helix-turn-helix transcriptional regulator CDS	-1.2282	-2.34275	6.08e-15
ID870_04965	F0F1 ATP synthase subunit epsilon CDS	-1.23169	-2.34842	2.9e-24
ID870_04160	hypothetical protein CDS	-1.23427	-2.35263	9.22e-06
ID870_06085	serine/threonine protein kinase CDS	-1.23849	-2.35952	5.29e-32
ID870_06450	YueI family protein CDS	-1.24072	-2.36317	2.5e-19
ID870_09765	arcD CDS	-1.24188	-2.36507	3.45e-37
ID870_04260	DUF4176 domain-containing protein CDS	-1.24449	-2.36935	1.28e-06
ID870_06320	YdcP family protein CDS	-1.24529	-2.37066	0.0266249
ID870_08040	ABC transporter permease CDS	-1.2481	-2.37528	2.12e-12
ID870_10525	helix-turn-helix transcriptional regulator CDS	-1.25043	-2.37912	2.31e-09
ID870_08300	type II toxin-antitoxin system RelE/ParE family toxin CDS	-1.25107	-2.38018	8.91e-30
ID870_00175	ABC transporter permease subunit CDS	-1.25258	-2.38268	3.99e-09
ID870_01100	aquaporin family protein CDS	-1.25289	-2.38318	1.02e-12
ID870_03125	rplL CDS	-1.25573	-2.38788	4.95e-21
ID870_09885	mnmG CDS	-1.25718	-2.39029	1.08e-39
ID870_06335	replication initiation factor domain-containing protein CDS	-1.25896	-2.39323	3.85e-05
ID870_05180	phosphocarrier protein HPr CDS	-1.2616	-2.39761	1.6e-40
ID870_06445	eno CDS	-1.26334	-2.40051	4.49e-47
ID870_06400	helix-turn-helix domain-containing protein CDS	-1.2693	-2.41045	4.65e-14
ID870_00655	amidohydrolase CDS	-1.26956	-2.41089	1.65e-13
ID870_00845	aromatic acid exporter family protein CDS	-1.27045	-2.41237	9.23e-14
ID870_01380	helix-turn-helix transcriptional regulator CDS	-1.28012	-2.4286	4.61e-15
ID870_01510	gamma-glutamyl-gamma-aminobutyrate hydrolase family protein CDS	-1.28992	-2.44514	1.29e-14
ID870_06250	DEAD/DEAH box helicase CDS	-1.29034	-2.44585	1.47e-05
ID870_03345	tRNA (adenine-N(1))-methyltransferase CDS	-1.29227	-2.44914	1.68e-31
ID870_10485	TIGR00730 family Rossman fold protein CDS	-1.29288	-2.45017	1.59e-14
ID870_07170	AraC family transcriptional regulator CDS	-1.29555	-2.45471	3.82e-13
ID870_04585	cell division protein FtsK CDS	-1.29638	-2.45612	0.000147069
ID870_01470	cupin domain-containing protein CDS	-1.30263	-2.46677	6.2e-44
ID870_09995	hypothetical protein CDS	-1.30281	-2.46709	2.57e-05
ID870_05345	DNA polymerase III subunit delta CDS	-1.30289	-2.46722	3.69e-32
ID870_05710	response regulator transcription factor CDS	-1.30321	-2.46777	1.39e-07
ID870_07985	DUF1294 domain-containing protein CDS	-1.30964	-2.4788	4.83e-06
ID870_05835	FAD/NAD(P)-binding protein CDS	-1.31794	-2.4931	6.79e-43
ID870_08295	hypothetical protein CDS	-1.3283	-2.51107	7.21e-21
ID870_08580	competence protein ComGF CDS	-1.33112	-2.51598	0.00283786
ID870_06100	recombinase family protein CDS	-1.33114	-2.51602	3.52e-09
ID870_08085	DUF3796 domain-containing protein CDS	-1.33394	-2.5209	5.54e-20
ID870_01690	HD domain-containing protein CDS	-1.33398	-2.52098	2.6e-54
ID870_05600	PspC domain-containing protein CDS	-1.33493	-2.52263	4.92e-35
ID870_00110	pstC CDS	-1.33678	-2.52588	0.00385084
ID870_08895	dUTP diphosphatase CDS	-1.34231	-2.53557	4.5e-12
ID870_04270	CHAP domain-containing protein CDS	-1.34546	-2.54111	1.47e-28
ID870_03735	DNA alkylation repair protein CDS	-1.34548	-2.54115	1.32e-34
ID870_06370	conjugal transfer protein CDS	-1.3496	-2.54842	0.0256745
ID870_01805	branched-chain amino acid ABC transporter permease CDS	-1.35069	-2.55034	0.00476269
ID870_06395	sigma-70 family RNA polymerase sigma factor CDS	-1.35114	-2.55114	1.09e-28
ID870_08835	ABC transporter ATP-binding protein CDS	-1.35223	-2.55307	5.67e-05
ID870_06985	metallophosphoesterase CDS	-1.35291	-2.55427	4.93e-18
ID870_04605	IS5 family transposase CDS	-1.35378	-2.55581	3.34e-22
ID870_09680	helix-turn-helix transcriptional regulator CDS	-1.35538	-2.55864	0.00209011
ID870_04255	hypothetical protein CDS	-1.36826	-2.5816	1.47e-14
ID870_02855	helix-turn-helix domain-containing protein CDS	-1.36983	-2.5844	3.65e-31
ID870_01280	LacI family DNA-binding transcriptional regulator CDS	-1.37323	-2.59051	2.05e-25
ID870_05870	alpha/beta hydrolase CDS	-1.37876	-2.60044	5.97e-09
ID870_04115	hypothetical protein CDS	-1.38023	-2.60309	6.93e-43
ID870_05580	YtxH domain-containing protein CDS	-1.38314	-2.60835	1.03e-45
ID870_06365	lysozyme family protein CDS	-1.38915	-2.61925	0.00405474
ID870_00605	PTS sugar transporter subunit IIB CDS	-1.39872	-2.63667	1.75e-30
ID870_07165	DUF2316 family protein CDS	-1.39974	-2.63854	1.64e-06
ID870_07895	amino acid ABC transporter substrate-binding protein CDS	-1.40483	-2.64786	1.04e-29
ID870_00830	gap CDS	-1.41106	-2.65933	6.16e-50
ID870_06705	DUF1934 domain-containing protein CDS	-1.41861	-2.67329	4.01e-22
ID870_00650	PTS galactitol transporter subunit IIC CDS	-1.42073	-2.6772	3.71e-19
ID870_01920	DUF4956 domain-containing protein CDS	-1.42532	-2.68574	0.000317379
ID870_03665	cation transporter CDS	-1.43652	-2.70668	2.97e-34
ID870_07160	DUF2316 family protein CDS	-1.43736	-2.70825	5.13e-06
ID870_00315	ugpC CDS	-1.44397	-2.72069	2.03e-53
ID870_01925	CotH kinase family protein CDS	-1.44561	-2.72378	1.88e-06
ID870_04360	ABC transporter ATP-binding protein CDS	-1.44812	-2.72852	7.64e-37
ID870_08840	FtsX-like permease family protein CDS	-1.44901	-2.7302	1.4e-07
ID870_05885	hypothetical protein CDS	-1.45118	-2.73431	2.33e-12
ID870_08455	treP CDS	-1.45655	-2.7445	1.56e-68
ID870_04250	hypothetical protein CDS	-1.46021	-2.75149	5.12e-22
ID870_08290	tyrosine-type recombinase/integrase CDS	-1.4605	-2.75204	0.000478943
ID870_09975	primase C-terminal domain-containing protein CDS	-1.46466	-2.75998	0.000384292
ID870_08605	tadA CDS	-1.46467	-2.76001	7.66e-07
ID870_04580	hypothetical protein CDS	-1.47058	-2.77134	0.00374075
ID870_01515	amino acid ABC transporter substrate-binding protein CDS	-1.47262	-2.77525	1.14e-37
ID870_07135	zinc-dependent alcohol dehydrogenase family protein CDS	-1.47477	-2.77938	3.12e-48
ID870_00855	glnA CDS	-1.47781	-2.78525	4.66e-51
ID870_05880	peptidase M13 CDS	-1.48363	-2.79652	3.64e-09
ID870_01135	hypothetical protein CDS	-1.48626	-2.80163	9.23e-46
ID870_05185	redoxin NrdH CDS	-1.48733	-2.8037	2.11e-18
ID870_01530	methionine ABC transporter ATP-binding protein CDS	-1.49479	-2.81822	4.26e-36
ID870_00290	lacB CDS	-1.49496	-2.81856	0.00113468
ID870_07205	S8 family serine peptidase CDS	-1.49633	-2.82125	2.79e-16
ID870_01820	ABC transporter ATP-binding protein CDS	-1.49717	-2.82287	0.000975807
ID870_09415	phosphoribosylformylglycinamidine synthase CDS	-1.49783	-2.82418	1.2e-12
ID870_03680	PaaI family thioesterase CDS	-1.50252	-2.83338	5.85e-19
ID870_07300	BMP family protein CDS	-1.50566	-2.83955	5.95e-53
ID870_01005	ribulose-phosphate 3-epimerase CDS	-1.50809	-2.84433	7.77e-47
ID870_08510	single-stranded DNA-binding protein CDS	-1.51179	-2.85163	6.86e-05
ID870_00265	PTS sugar transporter subunit IIA CDS	-1.51225	-2.85255	0.000117678
ID870_00575	IS5 family transposase CDS	-1.5265	-2.88087	2.65e-44
ID870_08585	hypothetical protein CDS	-1.5297	-2.88726	0.0104731
ID870_09980	hypothetical protein CDS	-1.53373	-2.89533	3.41e-08
ID870_03655	LrgB family protein CDS	-1.53464	-2.89717	1.68e-20
ID870_02070	nikA CDS	-1.53988	-2.90771	1.34e-06
ID870_03880	radC CDS	-1.54	-2.90794	4.64e-18
ID870_02430	sugar ABC transporter permease CDS	-1.54178	-2.91153	1.87e-30
ID870_09970	hypothetical protein CDS	-1.54228	-2.91255	0.0118825
ID870_09405	phosphoribosylformylglycinamidine cyclo-ligase CDS	-1.54357	-2.91514	3.87e-08
ID870_08305	hypothetical protein CDS	-1.54627	-2.9206	2.65e-14
ID870_08990	sigma-70 family RNA polymerase sigma factor CDS	-1.5602	-2.94894	0.0192477
ID870_10245	spx CDS	-1.56039	-2.94934	4.27e-40
ID870_09015	hypothetical protein CDS	-1.56577	-2.96036	1.72e-05
ID870_05875	M13 family metallopeptidase CDS	-1.57011	-2.96928	3.37e-09
ID870_04365	ABC transporter permease CDS	-1.57064	-2.97036	6.85e-58
ID870_05740	aminopeptidase P family protein CDS	-1.57149	-2.97211	2.88e-71
ID870_08450	treC CDS	-1.58501	-3.00009	2.61e-69
ID870_02120	oleate hydratase CDS	-1.58616	-3.00249	3.57e-76
ID870_07305	rhomboid family intramembrane serine protease CDS	-1.58873	-3.00785	2.53e-47
ID870_08275	hypothetical protein CDS	-1.59662	-3.02434	1.71e-08
ID870_09410	amidophosphoribosyltransferase CDS	-1.60062	-3.03274	1.18e-10
ID870_10545	IS5 family transposase CDS	-1.6025	-3.0367	6.88e-62
ID870_03885	redox-sensing transcriptional repressor Rex CDS	-1.60262	-3.03694	2.2e-61
ID870_09400	purN CDS	-1.60403	-3.03991	4.38e-05
ID870_09750	DUF1275 domain-containing protein CDS	-1.61431	-3.06165	4.83e-09
ID870_09990	hypothetical protein CDS	-1.61441	-3.06186	0.0163686
ID870_08035	ABC transporter ATP-binding protein CDS	-1.61482	-3.06274	1.38e-21
ID870_06940	hypothetical protein CDS	-1.62796	-3.09076	0.000767203
ID870_06315	YdcP family protein CDS	-1.62826	-3.09139	0.0236051
ID870_06375	tetracycline resistance determinant leader peptide CDS	-1.63533	-3.10658	0.00117007
ID870_08775	hypothetical protein CDS	-1.636	-3.10803	7.09e-17
ID870_03675	uracil permease CDS	-1.63736	-3.11097	1.04e-09
ID870_10300	VOC family protein CDS	-1.64241	-3.12187	1.54e-23
ID870_07415	rbfA CDS	-1.64299	-3.12312	6.28e-34
ID870_10450	bifunctional homocysteine S-methyltransferase/methylenetetrahydrofolate reductase CDS	-1.64964	-3.13755	5.02e-23
ID870_04515	S41 family peptidase CDS	-1.65293	-3.14471	2.12e-18
ID870_01030	restriction endonuclease subunit S CDS	-1.65334	-3.14562	0.0388992
ID870_07310	5-formyltetrahydrofolate cyclo-ligase CDS	-1.65536	-3.15003	1.97e-26
ID870_08810	fructose-bisphosphate aldolase CDS	-1.65557	-3.15048	4.54e-71
ID870_06835	DUF1827 family protein CDS	-1.66166	-3.16379	1.05e-37
ID870_01535	ABC transporter permease CDS	-1.66304	-3.16683	1.95e-45
ID870_05995	CHAP domain-containing protein CDS	-1.66434	-3.16969	0.0311666
ID870_09785	B3/4 domain-containing protein CDS	-1.66678	-3.17504	1.1e-67
ID870_09795	arginine repressor CDS	-1.67347	-3.18981	2.11e-51
ID870_02425	sugar ABC transporter permease CDS	-1.67531	-3.19388	5.84e-33
ID870_09985	hypothetical protein CDS	-1.68555	-3.21663	0.00101384
ID870_10105	IS5 family transposase CDS	-1.6878	-3.22165	4.77e-69
ID870_10430	S8 family serine peptidase CDS	-1.70114	-3.25158	2.32e-22
ID870_06245	hypothetical protein CDS	-1.70311	-3.25602	8.95e-05
ID870_03165	replication protein CDS	-1.70426	-3.25861	0.0194709
ID870_07335	biotin transporter BioY CDS	-1.71443	-3.28166	7.68e-11
ID870_07665	ComF family protein CDS	-1.71635	-3.28603	0.00305923
ID870_05785	sugar kinase CDS	-1.72401	-3.30352	4.65e-12
ID870_06935	thiolase family protein CDS	-1.73058	-3.31861	4.87e-09
ID870_05125	hypothetical protein CDS	-1.73162	-3.32102	5.65e-16
ID870_00835	5'-nucleotidase, lipoprotein e(P4) family CDS	-1.74589	-3.35402	6.55e-88
ID870_00105	substrate-binding domain-containing protein CDS	-1.75143	-3.36693	3.3e-06
ID870_06240	hypothetical protein CDS	-1.75729	-3.38062	0.000447431
ID870_10045	alpha/beta hydrolase CDS	-1.75854	-3.38357	8.28e-87
ID870_01090	MFS transporter CDS	-1.75993	-3.38682	3.96e-81
ID870_01285	sucrose-6-phosphate hydrolase CDS	-1.76291	-3.39382	2.29e-49
ID870_08575	hypothetical protein CDS	-1.76363	-3.39551	0.000350349
ID870_06710	HD domain-containing protein CDS	-1.77309	-3.41785	1.14e-61
ID870_00180	hypothetical protein CDS	-1.78912	-3.45603	6.64e-06
ID870_02755	YlbF/YmcA family competence regulator CDS	-1.78982	-3.45773	2.1e-79
ID870_09420	phosphoribosylaminoimidazolesuccinocarboxamide synthase CDS	-1.79051	-3.45937	0.000368438
ID870_10035	YhgE/Pip domain-containing protein CDS	-1.79392	-3.46755	1.83e-23
ID870_07340	hypothetical protein CDS	-1.79568	-3.47179	1.12e-07
ID870_01025	type I restriction-modification system subunit M CDS	-1.80852	-3.50283	6.96e-09
ID870_07140	MerR family transcriptional regulator CDS	-1.80861	-3.50304	2.09e-53
ID870_08280	hypothetical protein CDS	-1.81063	-3.50794	6.73e-08
ID870_06635	ECF transporter S component CDS	-1.81291	-3.5135	3.86e-44
ID870_03670	sodium:alanine symporter family protein CDS	-1.81709	-3.52371	3.47e-10
ID870_08595	prepilin-type N-terminal cleavage/methylation domain-containing protein CDS	-1.82722	-3.54852	0.00184704
ID870_00345	NADP-dependent malic enzyme CDS	-1.82996	-3.55528	3.61e-07
ID870_05375	helix-hairpin-helix domain-containing protein CDS	-1.84002	-3.58014	0.000379742
ID870_03730	HAD-IIB family hydrolase CDS	-1.84774	-3.59936	1.08e-81
ID870_09870	sdaAB CDS	-1.85902	-3.62762	8.79e-84
ID870_03200	S8 family serine peptidase CDS	-1.85923	-3.62813	1.02e-76
ID870_05545	ribD CDS	-1.87755	-3.67452	4.01e-21
ID870_02075	ABC transporter permease CDS	-1.87946	-3.67936	4.82e-08
ID870_09435	CPBP family intramembrane metalloprotease CDS	-1.88258	-3.68733	0.00238098
ID870_04795	ndk CDS	-1.89683	-3.72394	3.79e-72
ID870_10435	AzlC family ABC transporter permease CDS	-1.90004	-3.73224	5.86e-10
ID870_09920	hypothetical protein CDS	-1.91148	-3.76195	1.37e-93
ID870_09915	site-specific integrase CDS	-1.91402	-3.76858	4.81e-84
ID870_04145	aspartate carbamoyltransferase catalytic subunit CDS	-1.91883	-3.78118	7.36e-09
ID870_01525	M20/M25/M40 family metallo-hydrolase CDS	-1.92323	-3.79272	1.51e-63
ID870_07365	YSIRK signal domain/LPXTG anchor domain surface protein CDS	-1.92506	-3.79752	6.78e-18
ID870_10040	DUF1304 domain-containing protein CDS	-1.94216	-3.84279	2.87e-06
ID870_06945	bioB CDS	-1.9544	-3.87556	5.03e-11
ID870_00480	LD-carboxypeptidase CDS	-1.95695	-3.8824	4.6e-82
ID870_06630	nucleoside hydrolase CDS	-1.95699	-3.88252	2.82e-42
ID870_08310	plasmid recombination protein CDS	-1.95855	-3.88671	2.42e-38
ID870_00850	MerR family transcriptional regulator CDS	-1.98079	-3.94709	6.5e-88
ID870_09930	hypothetical protein CDS	-1.98678	-3.96351	0.0263825
ID870_10030	TetR/AcrR family transcriptional regulator C-terminal domain-containing protein CDS	-1.99559	-3.98778	3.21e-26
ID870_07080	tyrosine-type recombinase/integrase CDS	-2.0021	-4.00582	0.000624805
ID870_00645	dihydrofolate reductase CDS	-2.0033	-4.00915	2.86e-43
ID870_00050	helix-turn-helix transcriptional regulator CDS	-2.00563	-4.01563	4.29e-20
ID870_06195	type II toxin-antitoxin system Phd/YefM family antitoxin CDS	-2.0079	-4.02196	2.01e-51
ID870_01000	PTS fructose transporter subunit IIC CDS	-2.01483	-4.04133	5.9e-68
ID870_02090	ABC transporter ATP-binding protein CDS	-2.01711	-4.04772	1.24e-12
ID870_03660	CidA/LrgA family protein CDS	-2.02464	-4.06891	1.75e-19
ID870_01630	SNF2 helicase associated domain-containing protein CDS	-2.02736	-4.07658	1.36e-131
ID870_03725	GntR family transcriptional regulator CDS	-2.02921	-4.0818	1.53e-100
ID870_02005	metal-dependent transcriptional regulator CDS	-2.05639	-4.15943	4.6e-58
ID870_08330	replication initiator protein A CDS	-2.06542	-4.18556	0.00303204
ID870_09010	hypothetical protein CDS	-2.07511	-4.21377	1.41e-11
ID870_05745	beta-hexosamidase CDS	-2.0863	-4.24657	9.24e-98
ID870_02080	ABC transporter permease CDS	-2.09641	-4.27642	1.75e-09
ID870_02900	aminoacyltransferase CDS	-2.10054	-4.28869	2.9e-117
ID870_08320	hypothetical protein CDS	-2.12086	-4.34953	2.03e-28
ID870_08315	hypothetical protein CDS	-2.12224	-4.35371	6.6e-21
ID870_00340	2-hydroxycarboxylate transporter family protein CDS	-2.12631	-4.36599	2.82e-11
ID870_07195	nrdF CDS	-2.12708	-4.36833	7.56e-08
ID870_07660	raiA CDS	-2.13085	-4.37975	1.75e-112
ID870_10070	GHKL domain-containing protein CDS	-2.14051	-4.40918	2.13e-62
ID870_09945	hypothetical protein CDS	-2.14053	-4.40925	1.39e-51
ID870_05770	bifunctional 2-keto-4-hydroxyglutarate aldolase/2-keto-3-deoxy-6-phosphogluconate aldolase CDS	-2.14108	-4.41092	9.81e-46
ID870_05540	riboflavin synthase CDS	-2.14566	-4.42496	1.22e-24
ID870_10015	type II toxin-antitoxin system RelB/DinJ family antitoxin CDS	-2.14609	-4.42627	2.82e-71
ID870_01915	polyphosphate polymerase domain-containing protein CDS	-2.15095	-4.44122	2.92e-05
ID870_06190	type II toxin-antitoxin system death-on-curing family toxin CDS	-2.15929	-4.46694	1.77e-67
ID870_05350	class I SAM-dependent methyltransferase CDS	-2.16371	-4.48064	5.27e-73
ID870_08015	nagA CDS	-2.16742	-4.49221	1.22e-134
ID870_04765	cation-transporting P-type ATPase CDS	-2.16788	-4.49362	8.28e-140
ID870_10440	AzlD domain-containing protein CDS	-2.17909	-4.52867	5.95e-05
ID870_00055	DUF3278 domain-containing protein CDS	-2.17986	-4.53111	2.07e-61
ID870_00680	phosphoketolase family protein CDS	-2.18774	-4.5559	1.1e-89
ID870_09385	peptidoglycan DD-metalloendopeptidase family protein CDS	-2.19358	-4.57439	1.08e-13
ID870_09925	helix-turn-helix domain-containing protein CDS	-2.21021	-4.62743	6.15e-61
ID870_07105	IS256 family transposase CDS	-2.21235	-4.63428	0.00631039
ID870_05750	HAD family hydrolase CDS	-2.23561	-4.70963	8.07e-96
ID870_03720	Asp23/Gls24 family envelope stress response protein CDS	-2.23644	-4.71231	3.09e-147
ID870_09950	hypothetical protein CDS	-2.23762	-4.71618	6.93e-10
ID870_09005	hypothetical protein CDS	-2.2391	-4.72101	1.74e-17
ID870_10110	site-specific integrase CDS	-2.24903	-4.75363	5.2e-126
ID870_10100	PepSY domain-containing protein CDS	-2.25233	-4.76451	6.53e-27
ID870_08430	transketolase CDS	-2.26879	-4.81917	3.03e-71
ID870_01810	branched-chain amino acid ABC transporter permease CDS	-2.27816	-4.85058	3.04e-06
ID870_03715	CsbD family protein CDS	-2.28017	-4.85737	6.05e-144
ID870_06185	hypothetical protein CDS	-2.3046	-4.94031	1.86e-66
ID870_03710	Asp23/Gls24 family envelope stress response protein CDS	-2.3295	-5.02631	2.83e-139
ID870_08425	transketolase CDS	-2.33221	-5.03578	5.11e-79
ID870_01290	PTS beta-glucoside transporter subunit IIBCA CDS	-2.34506	-5.08083	1.5e-106
ID870_10020	type II toxin-antitoxin system RelE/ParE family toxin CDS	-2.36136	-5.13854	1.36e-86
ID870_05765	uxaC CDS	-2.37161	-5.17518	1.95e-107
ID870_02085	ABC transporter ATP-binding protein CDS	-2.3777	-5.19709	4.21e-17
ID870_04155	carB CDS	-2.41822	-5.34512	4.03e-31
ID870_00285	lacA CDS	-2.43228	-5.39746	2.27e-07
ID870_01355	universal stress protein CDS	-2.4381	-5.41927	3.18e-157
ID870_03700	amaP CDS	-2.45837	-5.49594	6.57e-179
ID870_07680	cysK CDS	-2.46705	-5.52911	7.1e-92
ID870_05130	methionine adenosyltransferase CDS	-2.48537	-5.59977	4.65e-140
ID870_03705	DUF2273 domain-containing protein CDS	-2.48852	-5.612	3.86e-165
ID870_08265	hypothetical protein CDS	-2.49807	-5.6493	3.85e-08
ID870_05760	uxuA CDS	-2.52085	-5.73922	9.13e-119
ID870_05755	SDR family oxidoreductase CDS	-2.5236	-5.75016	2.82e-98
ID870_04310	L,D-transpeptidase CDS	-2.528	-5.76773	3.17e-69
ID870_08435	PTS ascorbate transporter subunit IIC CDS	-2.55178	-5.86358	3.25e-99
ID870_01035	hypothetical protein CDS	-2.58166	-5.9863	1.42e-23
ID870_07190	nrdI CDS	-2.59053	-6.02318	4.95e-09
ID870_04150	carA CDS	-2.59134	-6.02657	2.14e-23
ID870_07180	leucine-rich repeat domain-containing protein CDS	-2.59744	-6.05212	2.93e-58
ID870_00640	hypothetical protein CDS	-2.59876	-6.05764	2.07e-50
ID870_04760	DUF2974 domain-containing protein CDS	-2.63898	-6.22893	3.21e-160
ID870_03695	GlsB/YeaQ/YmgE family stress response membrane protein CDS	-2.63951	-6.23119	2.81e-205
ID870_00995	PTS sugar transporter subunit IIA CDS	-2.65239	-6.28706	3.07e-110
ID870_00985	PTS sugar transporter subunit IIA CDS	-2.66921	-6.36082	1.73e-123
ID870_05535	bifunctional 3,4-dihydroxy-2-butanone-4-phosphate synthase/GTP cyclohydrolase II CDS	-2.69209	-6.46249	4.31e-76
ID870_00990	PTS fructose transporter subunit IIB CDS	-2.69433	-6.47252	5.75e-95
ID870_01295	ROK family protein CDS	-2.69854	-6.49144	2.4e-68
ID870_09790	Crp/Fnr family transcriptional regulator CDS	-2.7186	-6.58235	4.61e-133
ID870_01505	YebC/PmpR family DNA-binding transcriptional regulator CDS	-2.73281	-6.64751	2.3e-169
ID870_03690	GlsB/YeaQ/YmgE family stress response membrane protein CDS	-2.7341	-6.65345	1.83e-193
ID870_07185	nrdE CDS	-2.75765	-6.76292	2.5e-35
ID870_04635	L-lactate dehydrogenase CDS	-2.84299	-7.17505	3.54e-155
ID870_10330	groL CDS	-2.84907	-7.20536	3.08e-194
ID870_02905	DeoR/GlpR transcriptional regulator CDS	-2.86056	-7.26297	8.34e-85
ID870_05700	PepSY domain-containing protein CDS	-2.88722	-7.39846	3.47e-87
ID870_02435	extracellular solute-binding protein CDS	-2.90917	-7.51188	6.59e-158
ID870_02910	pfkB CDS	-3.03973	-8.22339	2.05e-134
ID870_07175	pyridoxamine 5'-phosphate oxidase family protein CDS	-3.04092	-8.23017	1.42e-14
ID870_00260	DeoR/GlpR transcriptional regulator CDS	-3.0569	-8.32184	2.69e-121
ID870_02915	PTS sugar transporter subunit IIA CDS	-3.05886	-8.33311	1.08e-212
ID870_05530	6,7-dimethyl-8-ribityllumazine synthase CDS	-3.10603	-8.61012	7.09e-87
ID870_08440	PTS sugar transporter subunit IIB CDS	-3.16017	-8.93937	1.34e-120
ID870_01095	universal stress protein CDS	-3.22472	-9.3484	6.77e-163
ID870_06825	ATP-dependent Clp protease ATP-binding subunit CDS	-3.26627	-9.62154	5.51e-277
ID870_07395	heavy-metal-associated domain-containing protein CDS	-3.36188	-10.2808	1.13e-80
ID870_07400	copper-translocating P-type ATPase CDS	-3.49301	-11.259	3.59e-36
ID870_08955	dnaJ CDS	-3.55836	-11.7808	0
ID870_10325	groES CDS	-3.74324	-13.3914	1.22e-148
ID870_08445	BglG family transcription antiterminator CDS	-3.91919	-15.1284	2.99e-251
ID870_03115	ATP-dependent Clp protease ATP-binding subunit CDS	-3.95115	-15.4673	0
ID870_02020	metal ABC transporter permease CDS	-4.03736	-16.4197	1.13e-199
ID870_08960	dnaK CDS	-4.10392	-17.195	0
ID870_07405	CopY/TcrY family copper transport repressor CDS	-4.12327	-17.4272	1.11e-34
ID870_02015	metal ABC transporter ATP-binding protein CDS	-4.1517	-17.7741	3.07e-262
ID870_06805	phospho-sugar mutase CDS	-4.18883	-18.2375	0
ID870_02010	metal ABC transporter substrate-binding protein (mtsA) CDS	-4.19367	-18.2987	3.66e-278
ID870_01490	dhaK CDS	-4.24577	-18.9717	0
ID870_01485	dhaL CDS	-4.26294	-19.1987	0
ID870_01475	aquaporin family protein CDS	-4.30322	-19.7424	1.61e-305
ID870_01480	PTS-dependent dihydroxyacetone kinase phosphotransferase subunit DhaM CDS	-4.32252	-20.0082	0
ID870_08965	grpE CDS	-4.71009	-26.1746	0
ID870_06215	dcm CDS	-5.10797	-34.4867	7.29e-21
ID870_08485	lrgB CDS	-5.13299	-35.0901	1.58e-79
ID870_08970	hrcA CDS	-5.18692	-36.4267	0
ID870_02895	SH3 domain-containing protein CDS	-5.34296	-40.5875	0
ID870_08490	CidA/LrgA family protein CDS	-5.37335	-41.4515	0
ID870_00925	class I SAM-dependent methyltransferase CDS	-6.02817	-65.2621	0

## Sheet: Info
Sample Name	Total Read Pairs	Total Reads (R1 + R2)	Total bp > Q30	% bp > Q30	R1 md5sum	R2 md5sum
WT1_0_4	14994010	29988020	1440511733	94.934	3bc012045068b681300f1743f4425bdb	b29c1148c93c281f2155df546384be0a
WT2_0_4	15768694	31537388	1515607574	94.967	b7619547d34f927ac184b05f0c86096b	60e82b7932dbecdc9e95703feecb2da3
WT3_0_4	13481412	26962824	1294751845	94.878	1a720e83c45ab3da03e474d90a11c637	206c7e9d97c269857e80afad7c7d6814
dcm1_0_4	14954855	29909710	1437625289	94.966	e4854509ee11e39f9b21a6530762f8aa	8aecc4559687a581e791402a46338d98
dcm2_0_4	14144935	28289870	1359025796	94.935	2728026a348548e8aa5c97bc4a436a15	4f63bc0e396c4b894e6c695bf7219440
dcm3_0_4	14381280	28762560	1384136542	95.098	4e77b6254aa52ee5f0a40bde75304e13	cd7fc7f8d24d334ffab2de3d7a99e0a2
WT1_1	13188970	26377940	1267208641	94.944	6f7e2f1159b39b810a9e1987d5fd1f17	0a82c8d6e349bd97990fb5bf1a3e05fc
WT2_1	13097789	26195578	1260054608	95.072	a0324edeb3c1fc22ad560fcbb2181a0a	4144c8637bcc7cdb2757dab53da5c710
WT3_1	14835258	29670516	1426257306	95.01	8226504b728690880865e88c4f2fffed	1ccf7874be8f1b048863549b43fb7d4c
dcm1_1	11814280	23628560	1134897438	94.936	13916e34e24e5ec8187e64846cc304cd	3480b089247b3a3cf970cbfd7f2e2cbe
dcm2_1	14206880	28413760	1366152918	95.025	e645a3d66f30cb1a2440cb51cd03e575	959c6dc149addb2a74ecf82f96f28b70
dcm3_1	14006172	28012344	1344722974	94.882	70c730276941d346b93f5cef1b3650ea	37e93f64931e002f246f3443bb6e1635
WT or ∆dcm CJB111 grown in THB at 37 degrees celcius to the indicated OD600.
RNA prepped with the Machery-Nagel kit
RNA-Seq performed by Seq-Center. Library preparation was performed using Illumina’s Stranded Total RNA Prep Ligation with Ribo-Zero Plus kit and 10bp IDT for Illumina indices. Sequencing was done on a NextSeq2000 giving 2x51bp reads. Demultiplexing, quality control, and adapter trimming was performed with bcl-convert (v3.9.3)
Data analyzed by mapping reads to the CJB111 genome, then calculating expression values followed by using DESEQ2 to calculate fold-change of expression values of the mutant compared to WT in Geneious
