# Supplementary material for: Identification of a DNA-cytosine methyltransferase that impacts global transcription to promote group B streptococcal vaginal colonization
Source: mBio. 2023 Oct 31;14(6):e02306-23. doi: 10.1128/mbio.02306-23 (PMC10746215; doi:10.1128/mbio.02306-23)
Supplement: Table S2 — Biolog growth area under the curve full data set. [file mbio.02306-23-s0008.xlsx]

## Sheet: Total Biolog Growth
	WT			∆dcm
	AUC	SEM	N	AUC	SEM	N	P Value
NC	0	0	3	0	0	3	-
L-Arabinose	3422	107	3	5071	684	3	0.1343
N-Acetyl-D-Glucosamine	46236	1516	3	32350	1962	3	0.006
D-Saccharic Acid	1032	173	3	417	145	3	0.0545
Succinic Acid	2112	195	3	453	190	3	0.0037
D-Galactose	34724	1176	3	39055	1567	3	0.0968
L-Aspartic Acid	409	134	3	4258	331	3	0.003
L-Proline	326	129	3	2912	422	3	0.0185
D-Alanine	178	48	3	3332	861	3	0.0667
D-Trehalose	37903	939	3	41923	892	3	0.0362
D-Mannose	29961	872	3	29267	870	3	0.6032
Dulcitol	629	113	3	5863	850	3	0.0237
D-Serine	717	103	3	3681	148	3	0.0002
D-Sorbitol	984	122	3	1423	279	3	0.2533
Glycerol	19243	1953	3	25629	1185	3	0.0611
L-Fucose	8614	903	3	4443	254	3	0.0357
D-Glucuronic Acid	20736	2418	3	26553	453	3	0.1335
D-Gluconic Acid	632	65	3	2786	298	3	0.0152
D,L-α-Glycerol-Phosphate	1421	301	3	11069	1254	3	0.0128
D-Xylose	4833	171	3	5792	424	3	0.1394
L-Lactic Acid	158	88	3	1599	560	3	0.1203
Formic Acid	1716	134	3	2187	459	3	0.4153
D-Mannitol	316	183	3	1901	517	3	0.0786
L-Glutamic Acid	464	110	3	2984	975	3	0.121
D-Glucose-6-Phosphate	22452	1921	3	33242	1425	3	0.0129
D-Galactonic Acid-γ-Lactone	184	54	3	2782	149	3	0.0013
D,L-Malic Acid	425	105	3	604	136	3	0.3598
D-Ribose	31817	1094	3	31901	1235	3	0.9619
Tween 20	1589	218	3	2860	190	3	0.0122
L-Rhamnose	1543	190	3	4672	303	3	0.002
D-Fructose	34380	566	3	24809	1117	3	0.0049
Acetic Acid	903	200	3	6662	1009	3	0.0256
α-D-Glucose	24563	1040	3	16659	767	3	0.0047
Maltose	49262	2742	3	45313	700	3	0.2842
D-Melibiose	1173	246	3	4478	832	3	0.0483
Thymidine	38733	1277	3	43360	593	3	0.0504
L-Asparagine	773	170	3	659	231	3	0.713
D-Aspartic Acid	286	135	3	1642	244	3	0.0152
D-Glucosaminic Acid	228	54	3	1634	257	3	0.0275
1,2-Prpanediol	541	63	3	3263	308	3	0.0102
Tween 40	3143	185	3	7125	454	3	0.0061
α-Keto-Glutaric Acid	439	251	3	1857	478	3	0.0779
α-Keto-Butyric Acid	3427	177	3	6409	544	3	0.023
α-Methyl-D-Galactoside	652	123	3	7266	864	3	0.0152
α-D-Lactose	2147	368	3	5064	817	3	0.0527
Lactulose	1281	351	3	6734	930	3	0.0178
Sucrose	29160	913	3	33394	1232	3	0.0556
Uridine	44239	986	3	43625	771	3	0.6508
L-Glutamine	190	122	3	1479	220	3	0.013
m-Tartaric Acid	585	118	3	1134	60	3	0.026
D-Glucose-1-Phosphate	1788	305	3	4123	399	3	0.0113
D-Fructose-6-Phosphate	50860	2266	3	51468	1573	3	0.8376
Tween 80	2405	415	3	8689	1696	3	0.0585
α-Hydroxy Glutaric Acid-γ-Lactone	702	85	3	2340	499	3	0.0777
α-Hydroxy Butyric Acid	666	66	3	1805	612	3	0.2026
ß-Methyl-D-Glucoside	38667	1374	3	41240	1941	3	0.3463
Adonitol	1176	205	3	5331	274	3	0.0004
Maltotriose	48290	1243	3	52623	1605	3	0.104
2-Deoxy Adenosine	17978	2132	3	21860	1298	3	0.2095
Adenosine	23741	1842	3	34026	901	3	0.0165
Glycyl-L-Aspartic Acid	1425	272	3	2252	116	3	0.0766
Citric Acid	621	125	3	1923	208	3	0.0101
myo-Inositol	953	84	3	4124	251	3	0.0031
D-Threonine	584	87	3	3382	267	3	0.0051
Fumaric Acid	236	92	3	2127	313	3	0.0195
Bromo Succinic Acid	1662	89	3	4341	115	3	<0.0001
Propionic Acid	1798	226	3	2973	838	3	0.2939
Mucic Acid	2663	210	3	5506	729	3	0.0506
Glycolic Acid	2877	216	3	4614	360	3	0.0216
Glyoxylic Acid	3787	223	3	8033	440	3	0.0035
D-Cellobiose	3422	607	3	12956	914	3	0.0018
Inosine	35643	1332	3	45327	813	3	0.0063
Glycyl-L-Glutamic Acid	448	75	3	842	88	3	0.0282
Tricarballylic Acid	661	194	3	672	244	3	0.9736
L-Serine	2351	236	3	10862	378	3	0.0002
L-Threonine	671	102	3	2829	343	3	0.0177
L-Alanine	507	81	3	1827	347	3	0.056
L-Alanyl-Glycine	289	240	3	1452	201	3	0.0217
Acetoacetic Acid	3335	467	3	20068	1079	3	0.0012
N-Acetyl-ß-D-Mannosamine	21387	1894	3	18256	2966	3	0.4321
Mono Methyl Succinate	1089	79	3	4035	441	3	0.0191
Methyl Pyruvate	11989	2956	3	25443	1371	3	0.029
D-Malic Acid	573	211	3	1546	823	3	0.3588
L-Malic Acid	365	143	3	2346	747	3	0.1128
Glycyl-L-Proline	1512	88	3	2983	501	3	0.0949
p-Hydroxy Phenyl Acetic Acid	781	146	3	1537	462	3	0.2386
m-Hydroxy Phenyl Acetic Acid	531	122	3	3322	353	3	0.0094
Tyramine	281	163	3	2652	112	3	0.0005
D-Psicose	1053	155	3	3141	433	3	0.0292
L-Lyxose	9160	648	3	9076	629	3	0.9304
Glucuronamide	1076	223	3	5642	437	3	0.0027
Pyruvic Acid	38954	1814	3	45985	578	3	0.0497
L-Galactonic Acid-γ-Lactone	7694	959	3	15235	1386	3	0.0144
D-Galacturonic Acid	7091	908	3	18221	1593	3	0.0076
Phenylethyl-amine	506	237	3	2565	506	3	0.038
2-Aminoethanol	1414	316	3	6763	1432	3	0.0587
Chondroitin Sulfate C	1020	122	3	3103	137	3	0.0004
α-Cyclodextrin	534	102	3	1011	172	3	0.0904
ß-Cyclodextrin	1298	61	3	4457	80	3	<0.0001
γ-Cyclodextrin	650	114	3	1460	42	3	0.0114
Dextrin	35609	775	3	18289	264	3	0.0008
Gelatin	956	169	3	2328	247	3	0.0135
Glycogen	341	69	3	5138	99	3	<0.0001
Inulin	723	211	3	883	71	3	0.5348
Laminarin	420	74	3	1831	208	3	0.0132
Mannan	1307	99	3	3647	45	3	0.0003
Pectin	40143	449	3	42225	1215	3	0.2225
N-Acetyl-D-Galactosamine	2105	90	3	7010	47	3	<0.0001
N-Acetyl-Neuraminic Acid	24421	434	3	15109	612	3	0.0004
ß-D-Allose	1705	45	3	7299	55	3	<0.0001
Amygdalin	372	218	3	572	68	3	0.4603
D-Arabinose	6565	407	3	4283	262	3	0.0134
D-Arabitol	864	29	3	3583	142	3	0.0019
L-Arabitol	128	56	3	565	135	3	0.0674
Arbutin	29806	474	3	16455	97	3	0.0008
2-Deoxy-D-Ribose	6361	319	3	1839	204	3	0.0007
i-Erythritol	2219	29	3	6507	139	3	0.0007
D-Fucose	622	108	3	627	198	3	0.9837
3-0-ß-D-Galactopyranosyl-D-Arabinose	1654	113	3	9027	51	3	<0.0001
Gentiobiose	705	252	3	1667	50	3	0.0573
L-Glucose	179	54	3	1009	158	3	0.0246
Lactitol	212	85	3	467	58	3	0.0767
D-Melezitose	1928	192	3	3167	56	3	0.0169
Manltitol	839	38	3	1650	241	3	0.0747
α-Methyl-D-Glucoside	2085	93	3	6255	72	3	<0.0001
ß-Methyl-D-Galactoside	1766	115	3	3490	263	3	0.0119
3-Methyl Glucose	1976	197	3	1809	194	3	0.5784
ß-Methyl-D-Glucuronic Acid	2171	101	3	7613	132	3	<0.0001
α-Methyl-D-Mannoside	415	128	3	3666	191	3	0.0003
ß-Methyl-D-Zyloside	2516	250	3	771	298	3	0.0117
Palatinose	3541	105	3	4882	167	3	0.0045
D-Raffinose	730	70	3	4456	147	3	0.0002
Salicin	59054	1611	3	53776	1115	3	0.0617
Sedoheptulosan	460	57	3	3544	298	3	0.0075
L-Sorbose	1251	42	3	5388	46	3	<0.0001
Stachyose	289	136	3	1630	179	3	0.0049
D-Tagatose	1602	21	3	1084	148	3	0.0701
Turanose	1561	234	3	1982	198	3	0.2434
Xylitol	1438	50	3	6044	120	3	0.0001
N-Acetyl-D-Glucosaminitol	1662	72	3	1629	238	3	0.9049
γ-Amino Butyric Acid	926	76	3	747	264	3	0.5731
δ-Amino Valeric Acid	1854	183	3	6193	84	3	0.0003
Butyric Acid	1104	79	3	3572	284	3	0.0089
Capric Acid	7791	108	3	9609	504	3	0.0632
Caproic Acid	513	50	3	3161	174	3	0.0024
Citraconic Acid	300	43	3	998	62	3	0.0013
Citramalic Acid	555	37	3	1082	212	3	0.1269
D-Glucosamine	26387	397	3	19664	783	3	0.0048
2-Hydroxy Benzoic Acid	2414	92	3	7180	175	3	0.0001
4-Hydroxy Benzoic Acid	1349	80	3	5393	148	3	0.0001
ß-Hydroxy Butyric Acid	471	148	3	2172	302	3	0.0161
Glycolic Acid	2584	82	3	4674	88	3	<0.0001
α-Keto-Valeric Acid	713	54	3	5550	142	3	0.0002
Itaconic Acid	4676	61	3	9955	189	3	0.0005
5-Keto-D-Gluconic Acid	7487	89	3	5436	99	3	0.0001
D-Lactic Acid Methyl Ester	332	52	3	585	75	3	0.0572
Malonic Acid	405	48	3	2740	93	3	0.0002
Melibionic Acid	315	124	3	2401	172	3	0.0009
Oxalic Acid	858	185	3	1919	102	3	0.0139
Oxalomalic Acid	10984	46	3	5141	459	3	0.0057
Quinic Acid	175	85	3	739	59	3	0.0076
D-Ribono-1,4-Lactone	244	89	3	3564	86	3	<0.0001
Sebacic Acid	1714	70	3	5208	110	3	<0.0001
Sorbic Acid	1270	321	3	5914	132	3	0.0016
Succinamic Acid	933	301	3	1801	162	3	0.0829
D-Tartaric Acid	313	110	3	1422	96	3	0.0017
L-Tartaric Acid	900	34	3	3627	94	3	0.0004
Acetamide	332	101	3	1404	177	3	0.0116
L-Alaninamide	301	104	3	1399	211	3	0.0197
N-Acetyl-L-Glutamic Acid	1247	144	3	1327	177	3	0.7443
L-Arginine	2733	228	3	22642	619	3	0.0003
Glycine	233	117	3	636	140	3	0.0939
L-Histidine	578	51	3	3293	171	3	0.0021
L-Homoserine	845	44	3	3783	235	3	0.0051
Hydroxy-L-Proline	90	123	3	431	229	3	0.2792
L-Isoleucine	2194	51	3	5267	129	3	0.0005
L-Leucine	2482	131	3	2878	435	3	0.4629
L-Lysine	1871	72	3	5861	122	3	<0.0001
L-Methionine	341	147	3	2104	130	3	0.0009
L-Ornithine	200	114	3	1330	168	3	0.0074
L-Phenylalanine	315	102	3	2457	145	3	0.0005
L-Pyroglutamic Acid	373	185	3	2140	130	3	0.0022
L-Valine	734	57	3	898	95	3	0.228
D,L-Carnitine	1606	180	3	1855	128	3	0.3289
Sec-Butylamine	371	146	3	2883	115	3	0.0002
D,L-Octopamine	1222	147	3	1372	87	3	0.44
Putrescine	478	109	3	2281	91	3	0.0003
Dihydroxy Acetone	7296	55	3	3565	260	3	0.0035
2,3-Butanediol	1975	287	3	5995	141	3	0.0013
2,3-Butanedione	602	124	3	2562	107	3	0.0003
2-Hydroxy-2-Butanone	174	103	3	1750	122	3	0.0007

## Sheet: Biolog Growth >15000
	WT			∆dcm
	AUC	SEM	N	AUC	SEM	N	P Value
N-Acetyl-D-Glucosamine	46236	1516	3	32350	1962	3	0.006
D-Galactose	34724	1176	3	39055	1567	3	0.0968
D-Trehalose	37903	939	3	41923	892	3	0.0362
D-Mannose	29961	872	3	29267	870	3	0.6032
Glycerol	19243	1953	3	25629	1185	3	0.0611
D-Glucuronic Acid	20736	2418	3	26553	453	3	0.1335
D-Glucose-6-Phosphate	22452	1921	3	33242	1425	3	0.0129
D-Ribose	31817	1094	3	31901	1235	3	0.9619
D-Fructose	34380	566	3	24809	1117	3	0.0049
α-D-Glucose	24563	1040	3	16659	767	3	0.0047
Maltose	49262	2742	3	45313	700	3	0.2842
Thymidine	38733	1277	3	43360	593	3	0.0504
Sucrose	29160	913	3	33394	1232	3	0.0556
Uridine	44239	986	3	43625	771	3	0.6508
D-Fructose-6-Phosphate	50860	2266	3	51468	1573	3	0.8376
ß-Methyl-D-Glucoside	38667	1374	3	41240	1941	3	0.3463
Maltotriose	48290	1243	3	52623	1605	3	0.104
2-Deoxy Adenosine	17978	2132	3	21860	1298	3	0.2095
Adenosine	23741	1842	3	34026	901	3	0.0165
Inosine	35643	1332	3	45327	813	3	0.0063
Acetoacetic Acid	3335	467	3	20068	1079	3	0.0012
N-Acetyl-ß-D-Mannosamine	21387	1894	3	18256	2966	3	0.4321
Methyl Pyruvate	11989	2956	3	25443	1371	3	0.029
Pyruvic Acid	38954	1814	3	45985	578	3	0.0497
L-Galactonic Acid-γ-Lactone	7694	959	3	15235	1386	3	0.0144
D-Galacturonic Acid	7091	908	3	18221	1593	3	0.0076
Dextrin	35609	775	3	18289	264	3	0.0008
Pectin	40143	449	3	42225	1215	3	0.2225
N-Acetyl-Neuraminic Acid	24421	434	3	15109	612	3	0.0004
Arbutin	29806	474	3	16455	97	3	0.0008
Salicin	59054	1611	3	53776	1115	3	0.0617
D-Glucosamine	26387	397	3	19664	783	3	0.0048
L-Arginine	2733	228	3	22642	619	3	0.0003
