# Supplementary material for: Identification of a DNA-cytosine methyltransferase that impacts global transcription to promote group B streptococcal vaginal colonization
Source: mBio. 2023 Oct 31;14(6):e02306-23. doi: 10.1128/mbio.02306-23 (PMC10746215; doi:10.1128/mbio.02306-23)
Supplement: Table S3 — Primers used in this study. [file mbio.02306-23-s0009.xlsx]

## Sheet: Sheet1
Primer Name	Primer Sequence
5’ Flank Forward	CAAGGAAGATGAAAAGGCACTG
5’ Flank Reverse	CAAATATATCCTCCTCACTCATGAGTGTTCCTCCA
Spectinomycin Forward	GTGAGGAGGATATATTTGAATAC
Spectinomycin Reverse	TTATAATTTTTTTAATCTGTTATTTAAATAG
3’ Flank Forward	GATTAAAAAAATTATAACTAGTAGCTAATCACTGGATATAAG
3’ Flank Reverse	CGCTTCCATTCCTTCTTGGC
Nested Forward	GTACCGGGCCCCCCCTCGAGTGCTTTTGGACTTGCAAG
Nested Reverse	CAAAAGCTGGAGCTCCACCGCGGGTAGGTAGAGGTCGTTTC
Complement Forward	CTAGATATCGATGCATATGAATTCCTATTCAGCTTATGGCTTATCC
Complement Reverse	CATGCTAAGCTTACTAGGATCCCTAAGCAGATAAAATGGCCT
treP Forward	CTTTACCAATGCTGGGCAATTT
treP Reverse	CCTCTTTAGACACACCCTCAATAC
PTS IIA Forward	GCTGCTATTCCACACACTGA
PTS IIA Reverse	TGAACCCTACACTCCTCTTCT
dhaL Forward	CTGAAGACCGTATCGATTCCTTAG
dhaL Reverse	CCTGGATCAATGTGTCCTACTG
cspA Forward	ATGCTACCCAAGCACCTATG
cspA Reverse	CGCAATTACTCCTTCTGCAATC
cidA/lrgA Forward	CCAATCCCAACGACGGTTAT
cidA/lrgA Reverse	AAGAGTCAACCCACTCTACCT
rpoB Forward	CACAATTCATGGACCAACACAAC
rpoB Reverse	GGCGTTTGTGCGACAATTCT
tkt Forward	CTGCATGGCAACGAGCTGTA
tkt Reverse	AAACAAGCATCGTTGGTCGAT
gyrA Forward	TGGGCCATTAGCACGCTTAG
gyrA Reverse	ACCATGATGTCCTCATTTCCATTA
rpsL Forward	TCCAGGTATCGGACACAACTTG
rpsL Reverse	CCACGGATAAGCACAACACTGT
16S Forward	GCAACGCGAAGAACCTTACC
16S Reverse	CTCTAGGCCGGTCAGAAGGAT
